# Supplementary material for: Taxonomic diversity of microbial communities in sub-seafloor hydrothermal sediments of the active Santorini-Kolumbo volcanic field
Source: Front Microbiol. 2023 Jun 29;14:1188544. doi: 10.3389/fmicb.2023.1188544 (PMC10345502; doi:10.3389/fmicb.2023.1188544)
Supplement: Supplementary file 1 [file Data_Sheet_1.zip]

Archive with 4 entries (4 files):
- Supplementary Tables.pdf
- Table S3.XLSX
- Table S4.XLSX
- Table S6.XLSX
