# Supplementary material for: Taxonomic diversity of microbial communities in sub-seafloor hydrothermal sediments of the active Santorini-Kolumbo volcanic field
Source: Front Microbiol. 2023 Jun 29;14:1188544. doi: 10.3389/fmicb.2023.1188544 (PMC10345502; doi:10.3389/fmicb.2023.1188544)
Supplement: Supplementary file 1 [file Data_Sheet_1.zip › Table S3.XLSX]

## Sheet: Table S3
Taxonpath	Taxon	P13GC-003-005cm	P13GC-Mn-000-005cm	P13GC-015cm	P13GC-030cm	P13GC_036cm	P14GC	P15GC-(B)	P15GC-042cm	P15GC-051-052cm	P15GC_070cm	P15GC-090cm	P15GC-cc	P16GC-B	P17GC	P17GC-B-010 cm	P18GC-010cm	P18GC-040cm	P18GC-070cm	P18GC-090cm	P18GC-115cm	P18GC-133cm	P18GC-160cm	P18GC-185cm	P18GC-205cm	P18GC-230cm	P18GC-245cm	P18GC-265cm	P18GC-280cm	P19GC	P20GC	P20GC-010cm	P20GC-050cm	P20GC-065cm	P20GC-080cm	P20GC-110cm	P20GC-130cm	P20GC-150cm	P20GC-175cm	P20GC-195cm	P20GC-220cm	P20GC-260cm	P20GC-280cm	P96/2GC-009cm	P69GC-008cm	P70GC-(B)	P70GC	P70GC-010cm	P70GC-030cm
Main genome	Main genome	10701	8114	3814	7573	7094	4203	2751	8020	8050	14711	8772	4365	5942	9082	7325	11029	13189	9270	4398	10267	9843	8523	12229	12146	11448	13748	14635	14143	5797	12866	7249	8615	9490	7016	8965	12516	17201	9680	11608	9584	10273	8417	3937	5652	8843	13639	10622	2401
Chloroplast	Chloroplast	0	0	0	0	0	0	0	11	0	0	0	0	0	2	0	0	0	0	0	0	0	17	8	0	2	0	0	0	0	0	0	0	0	0	0	1	0	0	0	0	0	0	0	4	0	5	0	0
Mitochondria	Mitochondria	0	0	0	0	0	0	0	0	0	0	0	0	0	0	0	0	0	0	0	0	0	0	0	0	0	0	0	0	0	0	0	0	0	0	0	0	0	0	0	0	0	0	0	2	0	0	0	0
No hits	No hits	0	4	0	2	0	0	0	0	0	2	0	0	2	6	2	5	11	4	4	3	2	1	13	6	5	17	9	8	2	1	8	6	2	2	0	3	7	2	0	4	2	11	2	4	0	3	7	0
Main genome;Bacteria	Bacteria	9982	7050	3322	6301	5783	3212	2196	5704	5758	11079	6410	3893	4320	7757	6437	9143	10844	7667	3873	8369	8019	6851	10576	9956	9380	11527	11569	10945	4880	10796	6101	7572	8199	6408	7920	10351	14963	8626	10607	7926	8423	6572	3732	5253	8832	12374	9878	2250
Main genome;Archaea	Archaea	719	1060	492	1270	1311	991	555	2294	2292	3630	2362	472	1620	1315	886	1881	2334	1599	521	1895	1822	1637	1624	2184	2059	2204	3057	3190	915	2069	1140	1037	1289	606	1045	2160	2231	1052	1001	1654	1848	1834	203	383	11	1252	737	151
Chloroplast;Bacteria (Chloroplast)	Bacteria (Chloroplast)	0	0	0	0	0	0	0	11	0	0	0	0	0	2	0	0	0	0	0	0	0	17	8	0	2	0	0	0	0	0	0	0	0	0	0	1	0	0	0	0	0	0	0	4	0	5	0	0
Mitochondria;Bacteria (Mitochondrion)	Bacteria (Mitochondrion)	0	0	0	0	0	0	0	0	0	0	0	0	0	0	0	0	0	0	0	0	0	0	0	0	0	0	0	0	0	0	0	0	0	0	0	0	0	0	0	0	0	0	0	2	0	0	0	0
	Phylum
Main genome;Bacteria;Proteobacteria	Proteobacteria	6805	1279	545	1341	626	1202	197	670	679	1327	563	756	578	1480	1055	435	755	550	337	520	534	422	701	568	593	605	605	859	1339	735	352	492	517	447	912	1026	1056	618	767	543	605	538	1216	1818	604	2248	847	118
Main genome;Bacteria;Tenericutes	Tenericutes	0	0	2	0	0	0	0	2	0	0	0	0	2	2	0	0	0	0	0	0	0	0	0	0	0	0	0	0	0	0	0	0	0	0	0	0	0	0	0	2	0	0	0	0	0	4	0	0
Main genome;Bacteria;Actinobacteria	Actinobacteria	53	98	24	68	53	13	2	17	5	58	17	85	49	88	66	25	5	11	33	202	76	60	57	154	41	107	141	52	12	66	1	12	41	7	27	98	181	87	97	56	121	85	80	194	6	15	9	2
Main genome;Bacteria;Bacteroidetes	Bacteroidetes	19	69	78	96	30	16	18	67	53	180	96	96	70	83	65	33	69	31	11	52	45	31	92	58	104	79	51	110	61	171	27	28	33	9	26	23	25	36	20	14	64	12	33	244	251	309	523	77
Main genome;Bacteria;Firmicutes	Firmicutes	63	37	74	140	49	11	94	11	22	20	29	8	81	223	125	143	781	591	238	120	258	501	1457	859	2691	807	1095	2681	13	4570	42	35	27	111	470	193	101	31	47	193	187	225	36	3	7832	6305	6427	1660
Main genome;Bacteria;Spirochaetes	Spirochaetes	64	27	42	123	116	34	42	92	154	197	138	12	44	162	97	14	16	3	2	8	10	5	12	6	14	18	7	9	37	29	3	5	12	1	13	13	13	8	10	0	0	22	2	0	0	66	20	0
Main genome;Bacteria;Cyanobacteria	Cyanobacteria	0	8	8	9	1	0	1	1	1	2	1	4	0	0	2	0	0	0	0	0	0	1	0	0	0	0	4	0	0	1	0	0	0	3	4	4	0	0	1	0	0	0	3	7	4	12	0	0
Main genome;Bacteria;Verrucomicrobia	Verrucomicrobia	0	0	0	0	0	2	0	0	0	0	0	2	0	0	3	0	0	0	0	0	0	0	0	0	0	0	0	0	2	0	0	0	0	0	0	0	0	0	0	0	0	0	3	16	0	0	0	0
Main genome;Bacteria;Nitrospirae	Nitrospirae	28	46	66	77	25	47	35	100	144	172	63	73	53	134	102	1	9	1	2	0	2	0	7	5	9	1	0	12	14	28	1	1	2	7	12	1	3	5	1	2	2	1	52	71	11	100	5	2
Main genome;Bacteria;Epsilonbacteraeota	Epsilonbacteraeota	0	0	0	0	0	0	0	0	0	0	0	0	0	0	0	0	0	0	0	0	0	0	0	0	4	0	0	2	0	0	0	0	0	0	0	0	0	0	0	0	0	0	0	23	0	2	0	0
Main genome;Bacteria;Acidobacteria	Acidobacteria	296	728	268	505	549	558	507	1279	1082	1746	1095	451	312	734	587	1084	1233	791	388	655	791	503	685	406	459	474	555	436	524	391	1014	1271	1184	995	619	692	1214	1142	1241	596	510	304	266	455	16	366	334	63
Main genome;Bacteria;Chloroflexi	Chloroflexi	1347	2662	1011	2539	2250	729	803	1829	2099	3504	2146	878	1385	2340	1671	3770	3848	2703	1475	2918	2855	2859	3775	3963	3137	4585	4423	3291	1549	2667	1808	2826	2948	2131	3847	5393	7199	3966	4831	4249	4288	3578	492	440	31	698	546	183
Main genome;Bacteria;Patescibacteria	Patescibacteria	479	215	260	336	700	79	49	196	212	643	609	80	366	379	446	309	73	177	112	551	281	146	116	260	71	260	157	284	78	370	26	115	73	50	167	241	390	157	216	160	87	70	71	15	8	130	107	9
Main genome;Bacteria;Planctomycetes	Planctomycetes	126	422	232	276	298	161	90	451	293	1037	389	418	378	464	526	854	616	519	193	805	486	442	450	754	332	813	737	439	337	285	166	380	594	260	112	231	722	387	950	164	141	85	581	944	7	208	250	23
Main genome;Bacteria;Halanaerobiaeota	Halanaerobiaeota	0	1	0	1	0	0	0	0	0	0	0	0	0	2	0	0	0	0	0	0	0	0	0	0	0	0	0	0	0	0	0	0	0	0	0	0	0	0	0	0	0	0	0	0	0	0	0	0
Main genome;Bacteria;Nitrospinae	Nitrospinae	4	2	2	2	3	5	0	0	0	3	2	9	2	9	3	0	0	0	0	0	0	0	0	1	1	0	0	4	8	2	0	0	0	0	6	3	0	0	0	0	0	1	61	40	0	16	9	0
Main genome;Bacteria;Chlamydiae	Chlamydiae	12	65	54	29	15	7	1	32	17	93	20	36	67	84	109	0	18	6	0	3	9	3	5	1	7	6	3	4	9	9	7	5	36	8	5	15	13	7	8	3	7	4	47	38	0	17	40	4
Main genome;Bacteria;Gemmatimonadetes	Gemmatimonadetes	8	108	11	19	21	19	24	48	38	114	57	58	16	21	28	133	336	131	34	38	11	89	147	60	118	58	95	109	86	56	327	134	62	76	75	107	209	108	89	77	49	32	55	178	1	25	39	2
Main genome;Bacteria;Lentisphaerae	Lentisphaerae	0	0	0	0	0	0	0	0	0	1	0	3	0	0	2	0	0	0	0	0	0	0	0	0	0	0	0	0	0	0	0	2	0	0	0	0	0	0	0	0	0	0	0	13	0	0	0	0
Main genome;Bacteria;Thermotogae	Thermotogae	0	0	0	0	0	0	0	0	0	0	0	0	0	0	0	0	0	0	0	0	0	0	0	0	0	0	0	0	0	0	0	0	0	0	0	0	0	0	0	0	0	0	0	0	0	114	0	0
Main genome;Bacteria;Dependentiae	Dependentiae	6	6	5	20	2	3	0	6	4	35	3	8	11	10	18	0	0	0	0	0	0	1	3	3	0	0	0	4	0	8	0	0	0	0	2	2	0	0	0	0	3	0	7	23	0	5	9	0
Main genome;Bacteria;Elusimicrobia	Elusimicrobia	8	33	15	14	13	5	1	8	12	35	18	7	12	12	27	180	226	186	163	407	778	333	367	657	95	831	1062	478	28	293	32	96	119	56	206	426	447	186	223	491	695	369	9	17	1	2	26	0
Main genome;Bacteria;Armatimonadetes	Armatimonadetes	1	10	1	3	4	0	0	13	1	24	5	19	2	3	3	1	0	1	3	9	7	2	0	5	2	15	13	5	17	1	1	1	0	3	9	6	7	2	10	0	12	3	6	10	4	17	0	0
Main genome;Bacteria;Marinimicrobia (SAR406 clade)	Marinimicrobia (SAR406 clade)	60	97	73	94	165	32	19	56	72	74	77	33	75	82	189	2	8	2	5	2	2	3	4	28	3	6	15	6	10	13	9	0	1	0	14	2	7	0	0	3	0	5	3	0	0	20	34	0
Main genome;Bacteria;Aerophobetes	Aerophobetes	233	216	39	66	317	31	55	73	207	140	280	4	119	279	134	644	710	405	203	624	758	444	603	689	373	707	680	372	149	395	409	603	581	567	390	656	1098	550	736	509	750	489	7	0	0	228	38	7
Main genome;Bacteria;Omnitrophicaeota	Omnitrophicaeota	112	106	88	160	155	48	29	121	110	401	177	131	201	310	354	67	95	51	27	65	61	43	99	123	107	155	58	59	86	97	25	18	71	40	28	101	210	107	97	89	74	117	39	11	0	103	40	4
Main genome;Bacteria;Latescibacteria	Latescibacteria	2	55	3	11	14	10	3	43	6	114	20	48	18	19	10	41	28	15	9	10	5	31	25	4	7	8	15	19	22	9	20	16	10	12	4	4	31	7	6	6	6	1	56	17	0	7	8	0
Main genome;Bacteria;Hydrogenedentes	Hydrogenedentes	0	0	2	4	3	0	0	0	0	7	0	5	0	2	7	0	0	0	1	0	0	0	0	0	0	0	2	1	0	1	0	0	0	0	0	6	3	3	0	0	0	0	1	5	0	2	0	0
Main genome;Bacteria;WOR-1	WOR-1	3	8	14	18	6	1	10	11	27	16	6	0	10	29	7	15	6	8	8	10	10	2	2	5	2	10	10	3	3	10	2	2	3	2	1	2	9	7	0	6	0	2	0	0	0	2	2	0
Main genome;Bacteria;Kiritimatiellaeota	Kiritimatiellaeota	1	2	0	3	3	0	0	0	0	0	0	3	0	4	2	0	2	0	0	0	2	0	0	0	0	0	2	1	2	0	0	1	2	0	0	0	1	3	4	0	0	0	0	4	0	5	0	0
Main genome;Bacteria;Calditrichaeota	Calditrichaeota	8	98	15	29	13	10	8	29	49	70	35	35	11	15	15	101	218	99	30	25	37	54	101	42	55	73	56	133	136	17	251	150	74	108	172	183	111	112	68	146	93	105	15	10	15	8	21	2
Main genome;Bacteria;Rokubacteria	Rokubacteria	24	190	174	13	25	35	6	53	7	171	5	374	132	133	176	35	23	9	5	3	3	3	10	4	5	3	10	6	53	19	3	8	9	10	8	6	0	6	18	7	10	4	319	243	0	16	40	12
Main genome;Bacteria;Caldiserica	Caldiserica	0	0	0	0	0	0	0	0	0	0	0	0	0	0	0	0	0	0	0	0	0	0	0	0	0	0	0	0	0	0	0	0	0	0	0	0	0	0	0	0	0	0	0	0	0	434	0	0
Main genome;Bacteria;FBP	FBP	0	0	0	0	1	0	0	0	0	0	0	0	0	0	0	0	0	0	0	0	0	0	0	0	0	0	0	0	0	0	0	0	0	0	0	0	0	0	0	0	0	0	0	0	0	0	0	0
Main genome;Bacteria;Fibrobacteres	Fibrobacteres	0	0	2	0	2	2	0	0	0	2	0	0	0	0	0	0	8	1	0	4	8	1	1	0	2	1	1	0	0	0	0	0	2	0	0	0	0	0	0	0	1	1	0	0	0	0	0	0
Main genome;Bacteria;Acetothermia	Acetothermia	1	134	3	8	17	2	0	0	1	1	0	3	4	7	7	373	1023	674	190	214	83	340	1024	613	480	4	8	63	62	16	816	628	835	902	149	60	17	120	11	38	9	45	2	0	6	413	20	14
Main genome;Bacteria;Modulibacteria	Modulibacteria	0	0	1	0	0	0	0	0	1	1	0	0	1	0	4	0	0	0	0	0	0	0	0	0	0	0	0	0	0	0	0	0	0	0	0	0	0	0	0	0	0	0	0	0	0	0	0	0
Main genome;Bacteria;TA06	TA06	0	29	0	0	2	6	61	12	59	26	60	3	2	1	5	294	190	193	134	348	185	58	72	67	23	313	198	197	25	126	163	230	349	157	110	220	650	376	376	124	222	80	0	0	0	4	0	0
Main genome;Bacteria;BHI80-139	BHI80-139	0	0	0	0	0	0	2	0	0	2	3	0	0	6	2	0	3	0	4	1	33	0	7	0	0	0	0	2	2	4	0	2	6	0	6	3	1	0	0	2	6	3	0	0	0	0	0	0
Main genome;Bacteria;Atribacteria	Atribacteria	0	0	0	2	2	0	0	0	0	0	0	0	0	0	0	0	0	0	0	0	0	0	0	0	0	0	0	0	0	0	0	0	0	0	0	0	0	0	0	0	0	0	0	0	0	0	0	0
Main genome;Bacteria;Dictyoglomi	Dictyoglomi	0	0	0	0	0	0	0	0	0	0	0	0	0	0	0	1	0	0	0	0	0	0	0	0	0	0	0	0	0	0	1	0	0	0	0	0	0	0	0	0	0	0	0	0	0	0	0	0
Main genome;Bacteria;WS1	WS1	0	0	0	0	0	0	0	0	2	0	0	0	0	0	0	0	0	0	0	0	0	0	0	0	0	0	0	0	0	0	0	0	0	0	0	0	0	0	0	0	0	0	0	0	0	0	0	0
Main genome;Bacteria;PAUC34f	PAUC34f	0	0	0	0	0	0	0	0	0	0	0	0	0	0	2	0	0	0	0	0	0	0	0	0	0	0	0	0	0	0	0	0	0	0	0	0	0	0	0	0	0	0	0	0	0	0	0	0
Main genome;Bacteria;Entotheonellaeota	Entotheonellaeota	0	0	0	0	0	0	0	0	0	2	0	2	0	0	0	0	0	0	0	0	0	0	0	0	0	0	0	0	0	0	0	0	0	0	0	0	0	0	0	0	0	0	2	4	0	0	0	0
Main genome;Bacteria;BRC1	BRC1	1	0	0	2	3	2	0	0	8	5	5	1	3	2	2	1	1	0	2	5	6	2	1	7	3	10	5	6	4	0	2	7	15	3	9	3	2	6	18	1	0	0	0	3	0	9	0	0
Main genome;Bacteria;WS2	WS2	0	19	0	0	1	22	4	18	45	37	21	6	7	4	3	91	25	25	31	110	50	54	52	75	72	41	55	50	18	23	25	60	57	28	35	50	79	59	120	18	48	0	0	0	0	0	0	0
Main genome;Bacteria;LCP-89	LCP-89	7	3	1	10	9	1	2	2	4	7	1	0	3	12	8	20	29	13	5	1	10	6	7	6	2	0	1	1	6	1	11	8	47	31	2	3	0	8	8	4	5	2	0	0	0	7	2	3
Main genome;Bacteria;WPS-2	WPS-2	4	0	2	0	0	0	0	0	0	0	2	0	6	0	1	0	2	1	0	3	0	2	1	1	1	0	1	2	0	0	5	0	0	3	0	3	1	0	0	2	1	0	0	2	0	0	0	0
Main genome;Bacteria;Hydrothermae	Hydrothermae	0	0	0	0	0	0	0	0	0	0	1	0	0	0	0	5	10	6	4	2	0	8	12	3	4	0	2	23	1	4	2	5	13	26	14	13	7	2	1	11	9	5	0	0	1	5	0	0
Main genome;Bacteria;GN01	GN01	0	0	0	0	0	0	0	0	0	0	0	0	0	0	0	0	0	0	0	0	0	0	0	0	0	0	0	0	0	0	0	0	0	0	0	0	0	0	0	0	0	0	0	0	0	0	0	0
Main genome;Bacteria;FCPU426	FCPU426	0	0	0	0	0	0	0	0	0	0	0	0	0	0	0	0	0	0	0	0	0	0	0	0	0	0	0	0	0	0	0	0	0	0	0	0	0	0	0	0	0	0	0	4	0	0	0	0
Main genome;Bacteria;GAL15	GAL15	0	0	0	0	0	0	0	0	0	0	0	0	0	0	0	0	0	0	0	0	0	0	0	0	0	0	0	0	0	0	0	0	0	0	0	0	0	0	0	0	0	0	0	1	0	0	0	0
Main genome;Bacteria;CK-2C2-2	CK-2C2-2	1	6	8	15	14	1	3	25	23	32	51	3	16	7	8	5	4	9	0	9	6	5	6	7	4	2	10	7	4	5	3	3	10	4	6	7	3	13	6	1	2	4	0	0	0	10	1	2
Main genome;Bacteria;Thermosulfidibacteraeota	Thermosulfidibacteraeota	0	0	0	0	0	0	0	0	0	0	0	0	0	0	0	0	0	0	0	0	0	0	0	0	0	0	0	0	0	0	0	0	0	0	0	0	0	0	0	0	0	0	0	0	0	44	0	0
Main genome;Archaea;Euryarchaeota	Euryarchaeota	134	115	151	319	318	227	63	332	377	535	311	21	281	265	163	212	167	84	10	66	23	192	79	106	146	270	367	343	108	336	106	71	123	87	166	370	277	17	68	324	313	247	11	4	5	194	140	41
Main genome;Archaea;Crenarchaeota	Crenarchaeota	392	680	122	587	720	507	361	1333	1356	1518	1334	94	418	646	273	1298	1916	1353	424	1548	1578	1333	1387	1900	1778	1679	2481	2644	484	1551	986	881	1081	484	788	1628	1685	910	807	1287	1492	1535	39	0	2	570	316	88
Main genome;Archaea;Thaumarchaeota	Thaumarchaeota	2	12	1	4	5	6	0	9	2	44	7	63	18	16	17	17	14	12	2	2	0	3	7	1	2	10	3	2	11	1	10	11	7	8	11	3	13	1	9	6	6	9	52	221	0	0	0	2
Main genome;Archaea;Nanoarchaeaeota	Nanoarchaeaeota	158	162	171	238	182	168	64	464	410	1129	505	182	824	304	335	178	111	56	34	102	110	56	99	80	73	144	86	115	91	138	16	42	27	5	40	85	157	41	36	15	22	24	82	158	3	333	231	17
Main genome;Archaea;Altiarchaeota	Altiarchaeota	2	0	0	0	0	0	0	0	0	2	0	0	0	4	2	0	2	2	0	0	0	0	0	0	0	0	0	0	0	0	0	0	0	0	0	0	0	0	0	0	0	0	0	0	0	0	0	0
Main genome;Archaea;Hydrothermarchaeota	Hydrothermarchaeota	5	82	14	12	1	64	60	133	64	343	128	102	36	18	25	163	107	88	49	100	48	43	41	79	54	65	91	77	217	20	21	24	43	17	28	66	55	72	71	16	11	12	19	0	0	47	50	1
Main genome;Archaea;Asgardaeota	Asgardaeota	20	5	22	57	54	3	4	11	47	10	61	3	12	43	29	0	3	0	0	0	0	0	0	1	0	0	0	0	2	7	0	2	0	0	0	0	0	0	0	0	0	0	0	0	0	71	0	2
Main genome;Archaea;Diapherotrites	Diapherotrites	6	4	11	44	21	16	0	8	22	28	14	7	27	5	33	6	9	1	1	58	7	1	2	9	3	9	2	3	2	7	1	3	7	5	5	4	27	9	2	3	0	2	0	0	0	25	0	0
Main genome;Archaea;Hadesarchaeaeota	Hadesarchaeaeota	0	0	0	1	3	0	1	1	6	3	0	0	2	12	7	7	1	3	1	19	56	9	9	8	3	27	27	6	0	6	0	3	1	0	7	4	17	2	8	3	4	5	0	0	1	7	0	0
Chloroplast;Bacteria (Chloroplast);Cyanobacteria (Chloroplast)	Cyanobacteria (Chloroplast)	0	0	0	0	0	0	0	11	0	0	0	0	0	2	0	0	0	0	0	0	0	17	8	0	2	0	0	0	0	0	0	0	0	0	0	1	0	0	0	0	0	0	0	4	0	5	0	0
Mitochondria;Bacteria (Mitochondrion);Proteobacteria (Mitochondrion)	Proteobacteria (Mitochondrion)	0	0	0	0	0	0	0	0	0	0	0	0	0	0	0	0	0	0	0	0	0	0	0	0	0	0	0	0	0	0	0	0	0	0	0	0	0	0	0	0	0	0	0	2	0	0	0	0
	Class
Main genome;Bacteria;Proteobacteria;Gammaproteobacteria	Gammaproteobacteria	6405	549	66	28	10	958	2	9	7	100	2	303	84	263	131	17	69	50	26	13	18	32	104	39	211	55	90	211	1051	238	84	47	31	90	361	258	46	35	48	159	174	227	490	923	535	496	540	84
Main genome;Bacteria;Proteobacteria;Alphaproteobacteria	Alphaproteobacteria	56	243	121	181	108	34	9	57	16	142	23	180	153	310	246	20	101	27	6	11	7	21	97	14	43	15	26	20	43	78	25	21	24	15	23	14	50	6	28	11	3	17	373	609	69	150	161	12
Main genome;Bacteria;Proteobacteria;Deltaproteobacteria	Deltaproteobacteria	344	487	358	1132	508	210	186	604	656	1085	538	273	341	907	678	398	585	473	305	496	509	369	500	513	339	535	489	628	245	419	243	424	462	337	528	752	960	577	691	371	427	294	353	282	0	1585	146	21
Main genome;Bacteria;Proteobacteria;Magnetococcia	Magnetococcia	0	0	0	0	0	0	0	0	0	0	0	0	0	0	0	0	0	0	0	0	0	0	0	0	0	0	0	0	0	0	0	0	0	0	0	0	0	0	0	0	0	0	0	0	0	0	0	0
Main genome;Bacteria;Proteobacteria;Zetaproteobacteria	Zetaproteobacteria	0	0	0	0	0	0	0	0	0	0	0	0	0	0	0	0	0	0	0	0	0	0	0	0	0	0	0	0	0	0	0	0	0	0	0	0	0	0	0	0	0	0	0	0	0	17	0	1
Main genome;Bacteria;Tenericutes;Mollicutes	Mollicutes	0	0	2	0	0	0	0	2	0	0	0	0	2	2	0	0	0	0	0	0	0	0	0	0	0	0	0	0	0	0	0	0	0	0	0	0	0	0	0	2	0	0	0	0	0	4	0	0
Main genome;Bacteria;Actinobacteria;Actinobacteria (kingdom)	Actinobacteria (kingdom)	1	2	3	5	1	0	0	0	0	2	0	2	5	9	6	1	0	0	1	0	0	0	0	0	1	2	1	4	0	3	0	0	0	0	1	7	2	0	0	2	2	5	2	0	1	5	2	0
Main genome;Bacteria;Actinobacteria;Coriobacteriia	Coriobacteriia	1	4	1	13	16	0	0	0	1	0	0	3	5	14	3	0	0	1	0	0	0	0	0	0	0	2	0	0	0	0	0	0	0	0	1	10	1	3	1	3	0	3	0	0	0	1	0	0
Main genome;Bacteria;Actinobacteria;Thermoleophilia	Thermoleophilia	0	4	3	2	3	0	0	0	0	4	0	5	3	7	9	0	0	2	1	0	0	0	0	0	0	0	0	0	0	8	0	0	0	0	0	0	0	0	0	0	0	0	1	7	2	2	0	0
Main genome;Bacteria;Actinobacteria;Acidimicrobiia	Acidimicrobiia	1	77	10	3	6	13	2	14	2	48	6	75	10	16	11	0	1	0	3	1	2	0	4	0	1	1	2	11	12	12	0	0	0	1	0	0	0	0	0	0	0	0	75	187	3	7	7	1
Main genome;Bacteria;Actinobacteria;RBG-16-55-12	RBG-16-55-12	36	1	3	28	23	0	0	1	2	0	10	0	11	17	13	24	4	8	28	199	74	60	52	154	39	101	137	37	0	43	1	12	41	6	25	81	178	82	96	51	119	77	0	0	0	0	0	1
Main genome;Bacteria;Actinobacteria;WCHB1-81	WCHB1-81	14	7	3	12	4	0	0	2	0	4	1	0	14	21	17	0	0	0	0	2	0	0	1	0	0	1	0	0	0	0	0	0	0	0	0	0	0	2	0	0	0	0	0	0	0	0	0	0
Main genome;Bacteria;Actinobacteria;MB-A2-108	MB-A2-108	0	0	0	0	0	0	0	0	0	0	0	0	0	0	0	0	0	0	0	0	0	0	0	0	0	0	0	0	0	0	0	0	0	0	0	0	0	0	0	0	0	0	2	0	0	0	0	0
Main genome;Bacteria;Bacteroidetes;Bacteroidia	Bacteroidia	16	33	53	73	29	3	11	21	29	51	56	25	40	40	33	33	63	31	9	52	45	29	91	58	103	79	51	98	23	163	27	28	33	9	25	22	25	36	20	14	62	12	11	117	251	300	514	73
Main genome;Bacteria;Bacteroidetes;Rhodothermia	Rhodothermia	0	2	0	0	0	0	0	0	0	3	1	4	0	0	0	0	0	0	0	0	0	0	0	0	0	0	0	0	2	0	0	0	0	0	0	0	0	0	0	0	0	0	2	31	0	0	0	0
Main genome;Bacteria;Bacteroidetes;Ignavibacteria	Ignavibacteria	3	34	25	23	1	13	7	46	24	122	39	61	28	43	32	0	6	0	2	0	0	2	1	0	1	0	0	12	34	8	0	0	0	0	1	1	0	0	0	0	2	0	18	96	0	9	9	4
Main genome;Bacteria;Bacteroidetes;OC31	OC31	0	0	0	0	0	0	0	0	0	0	0	3	0	0	0	0	0	0	0	0	0	0	0	0	0	0	0	0	0	0	0	0	0	0	0	0	0	0	0	0	0	0	1	0	0	0	0	0
Main genome;Bacteria;Firmicutes;Bacilli	Bacilli	58	35	69	123	46	7	92	7	18	12	26	1	72	203	96	139	760	576	231	114	245	500	1434	845	2621	789	1071	2640	13	4496	10	13	11	39	192	43	17	8	12	67	38	62	31	0	7660	6171	6280	1603
Main genome;Bacteria;Firmicutes;Clostridia	Clostridia	5	2	5	17	3	4	2	3	4	8	3	7	9	20	29	4	17	13	6	6	3	1	22	12	69	18	23	39	0	63	30	19	15	68	252	127	80	21	32	111	134	151	5	2	150	123	134	52
Main genome;Bacteria;Firmicutes;Negativicutes	Negativicutes	0	0	0	0	0	0	0	1	0	0	0	0	0	0	0	0	4	2	1	0	10	0	1	2	1	0	1	2	0	11	2	3	1	4	26	23	1	2	3	14	15	12	0	1	22	11	13	5
Main genome;Bacteria;Spirochaetes;Spirochaetia	Spirochaetia	64	27	42	123	116	34	42	92	154	197	138	12	44	162	97	14	16	3	2	8	10	5	10	4	14	18	7	9	37	29	3	5	12	1	13	13	13	8	10	0	0	22	2	0	0	66	20	0
Main genome;Bacteria;Spirochaetes;Leptospirae	Leptospirae	0	0	0	0	0	0	0	0	0	0	0	0	0	0	0	0	0	0	0	0	0	0	2	2	0	0	0	0	0	0	0	0	0	0	0	0	0	0	0	0	0	0	0	0	0	0	0	0
Main genome;Bacteria;Cyanobacteria;Oxyphotobacteria	Oxyphotobacteria	0	0	0	0	0	0	0	0	0	0	0	0	0	0	0	0	0	0	0	0	0	1	0	0	0	0	0	0	0	0	0	0	0	0	0	0	0	0	0	0	0	0	0	1	0	0	0	0
Main genome;Bacteria;Cyanobacteria;Melainabacteria	Melainabacteria	0	0	0	0	0	0	0	0	0	2	0	0	0	0	1	0	0	0	0	0	0	0	0	0	0	0	0	0	0	0	0	0	0	0	0	0	0	0	0	0	0	0	3	2	0	0	0	0
Main genome;Bacteria;Cyanobacteria;Sericytochromatia	Sericytochromatia	0	8	8	9	1	0	1	1	1	0	1	4	0	0	1	0	0	0	0	0	0	0	0	0	0	0	4	0	0	1	0	0	0	3	4	4	0	0	1	0	0	0	0	4	4	12	0	0
Main genome;Bacteria;Verrucomicrobia;Verrucomicrobiae	Verrucomicrobiae	0	0	0	0	0	2	0	0	0	0	0	2	0	0	3	0	0	0	0	0	0	0	0	0	0	0	0	0	2	0	0	0	0	0	0	0	0	0	0	0	0	0	3	16	0	0	0	0
Main genome;Bacteria;Nitrospirae;Nitrospira	Nitrospira	0	3	0	0	0	5	0	0	0	4	0	43	7	0	2	1	0	0	1	0	0	0	0	0	0	0	0	0	0	4	0	1	2	2	0	0	0	1	0	0	0	0	37	71	0	0	0	0
Main genome;Bacteria;Nitrospirae;Thermodesulfovibrionia	Thermodesulfovibrionia	28	43	66	77	25	42	35	100	144	168	63	30	46	134	100	0	9	1	1	0	2	0	7	5	9	1	0	12	14	24	1	0	0	5	12	1	3	4	1	2	2	1	15	0	11	100	5	2
Main genome;Bacteria;Nitrospirae;BMS9AB35	BMS9AB35	0	0	0	0	0	0	0	0	0	0	0	0	0	0	0	0	0	0	0	0	0	0	0	0	0	0	0	0	0	0	0	0	0	0	0	0	0	0	0	0	0	0	0	0	0	0	0	0
Main genome;Bacteria;Epsilonbacteraeota;Campylobacteria	Campylobacteria	0	0	0	0	0	0	0	0	0	0	0	0	0	0	0	0	0	0	0	0	0	0	0	0	4	0	0	0	0	0	0	0	0	0	0	0	0	0	0	0	0	0	0	23	0	0	0	0
Main genome;Bacteria;Epsilonbacteraeota;Desulfurellia	Desulfurellia	0	0	0	0	0	0	0	0	0	0	0	0	0	0	0	0	0	0	0	0	0	0	0	0	0	0	0	2	0	0	0	0	0	0	0	0	0	0	0	0	0	0	0	0	0	2	0	0
Main genome;Bacteria;Acidobacteria;Acidobacteriia	Acidobacteriia	1	6	9	1	1	17	9	24	19	17	39	19	7	4	6	2	6	7	0	0	3	4	6	12	19	55	49	29	15	14	2	3	6	2	25	22	7	4	5	14	20	25	21	46	1	9	0	0
Main genome;Bacteria;Acidobacteria;Thermoanaerobaculia	Thermoanaerobaculia	19	13	43	18	10	8	1	6	4	5	1	25	38	41	90	0	1	0	0	1	1	0	0	0	0	0	0	0	2	5	3	0	0	0	5	6	0	0	0	0	0	3	34	22	0	8	0	1
Main genome;Bacteria;Acidobacteria;Blastocatellia (Subgroup 4)	Blastocatellia (Subgroup 4)	1	2	0	0	0	1	0	0	0	1	0	8	0	0	0	0	0	0	0	0	0	0	0	0	0	0	0	0	0	0	0	0	0	0	0	0	0	0	0	0	0	0	10	11	0	10	0	0
Main genome;Bacteria;Acidobacteria;Subgroup 6	Subgroup 6	0	2	3	0	0	0	2	4	4	4	4	2	2	0	3	0	0	0	1	0	0	0	0	0	0	0	0	0	1	0	0	0	2	0	0	0	0	0	0	0	0	0	1	12	0	0	0	0
Main genome;Bacteria;Acidobacteria;Holophagae	Holophagae	0	0	0	0	0	0	0	0	0	0	0	0	0	0	0	0	0	0	0	0	0	0	0	0	0	0	0	0	0	1	0	0	0	0	0	0	0	0	0	0	0	0	1	1	0	0	0	0
Main genome;Bacteria;Acidobacteria;Subgroup 5	Subgroup 5	0	0	0	0	0	0	0	0	0	0	0	0	0	0	0	0	0	0	0	0	0	0	0	0	0	0	0	0	0	0	0	0	0	0	0	0	0	0	0	0	0	0	4	2	0	0	0	0
Main genome;Bacteria;Acidobacteria;Subgroup 22	Subgroup 22	0	2	0	2	2	2	0	4	3	12	2	17	1	7	2	0	36	26	6	4	7	6	8	10	0	2	0	5	12	2	3	12	6	13	3	8	22	6	9	5	4	3	19	63	0	5	6	0
Main genome;Bacteria;Acidobacteria;Aminicenantia	Aminicenantia	273	679	206	470	526	517	490	1220	1045	1659	1039	309	249	671	471	1065	1158	735	377	642	767	481	644	377	433	409	496	391	476	335	986	1236	1141	960	576	638	1158	1121	1220	564	480	269	75	0	15	310	316	61
Main genome;Bacteria;Acidobacteria;Subgroup 21	Subgroup 21	2	10	5	3	7	4	5	7	2	27	5	53	3	8	7	2	5	0	2	0	2	3	11	1	0	2	6	9	8	27	3	3	3	2	3	6	1	1	0	8	1	2	84	255	0	23	1	0
Main genome;Bacteria;Acidobacteria;Subgroup 9	Subgroup 9	0	6	2	1	0	2	0	1	1	4	3	5	3	2	1	14	22	21	2	8	2	7	10	6	7	5	2	1	4	4	10	16	20	16	7	10	25	8	7	5	5	2	4	5	0	0	0	1
Main genome;Bacteria;Acidobacteria;Subgroup 18	Subgroup 18	0	2	0	0	0	0	0	6	2	8	1	4	1	0	2	1	1	1	0	0	0	0	3	0	0	1	0	1	4	0	6	1	2	0	0	0	0	2	0	0	0	0	0	0	0	0	4	0
Main genome;Bacteria;Acidobacteria;Subgroup 17	Subgroup 17	0	0	0	1	0	0	0	0	0	0	0	1	2	1	3	0	0	0	0	0	0	0	0	0	0	0	0	0	0	0	0	0	2	0	0	1	0	0	0	0	0	0	4	2	0	1	2	0
Main genome;Bacteria;Acidobacteria;AT-s3-28	AT-s3-28	0	0	0	0	0	0	0	0	0	0	0	0	2	0	0	0	0	0	0	0	0	0	0	0	0	0	0	0	0	0	0	0	0	0	0	0	0	0	0	0	0	0	0	8	0	0	0	0
Main genome;Bacteria;Acidobacteria;ODP1230B23.02	ODP1230B23.02	0	0	0	0	0	0	0	0	0	0	0	0	0	0	0	0	2	0	0	0	9	2	0	0	0	0	2	0	0	0	0	0	0	0	0	0	0	0	0	0	0	0	0	0	0	0	0	0
Main genome;Bacteria;Acidobacteria;Subgroup 26	Subgroup 26	0	2	0	2	0	4	0	0	0	0	0	6	2	0	0	0	0	0	0	0	0	0	0	0	0	0	0	0	2	0	0	0	0	2	0	1	0	0	0	0	0	0	7	19	0	0	0	0
Main genome;Bacteria;Acidobacteria;Subgroup 15	Subgroup 15	0	0	0	0	0	0	0	0	0	0	1	0	0	0	0	0	0	1	0	0	0	0	2	0	0	0	0	0	0	0	0	0	2	0	0	0	0	0	0	0	0	0	0	2	0	0	0	0
Main genome;Bacteria;Acidobacteria;Subgroup 11	Subgroup 11	0	0	0	0	0	0	0	0	0	0	0	0	0	0	0	0	0	0	0	0	0	0	0	0	0	0	0	0	0	0	0	0	0	0	0	0	0	0	0	0	0	0	0	2	0	0	0	0
Main genome;Bacteria;Acidobacteria;d142	d142	0	0	0	7	3	0	0	0	1	0	0	0	1	0	2	0	0	0	0	0	0	0	0	0	0	0	0	0	0	3	0	0	0	0	0	0	0	0	0	0	0	0	0	0	0	0	0	0
Main genome;Bacteria;Acidobacteria;Subgroup 19	Subgroup 19	0	0	0	0	0	0	0	0	0	2	0	0	0	0	0	0	0	0	0	0	0	0	0	0	0	0	0	0	0	0	0	0	0	0	0	0	0	0	0	0	0	0	0	0	0	0	0	0
Main genome;Bacteria;Chloroflexi;Dehalococcoidia	Dehalococcoidia	608	855	498	1113	1307	320	444	753	1000	1664	1184	429	699	1299	1128	1356	1298	1142	700	1389	1346	928	1833	1624	1673	1799	1587	1946	581	1055	719	1083	1420	850	1678	1708	2018	1770	1850	1666	1483	1946	265	231	11	321	189	50
Main genome;Bacteria;Chloroflexi;Chloroflexia	Chloroflexia	0	0	0	0	0	0	0	0	0	0	0	0	0	0	0	0	0	0	0	0	0	0	0	0	0	0	0	0	0	0	0	0	0	0	0	0	0	0	0	0	0	0	0	5	0	0	0	0
Main genome;Bacteria;Chloroflexi;Anaerolineae	Anaerolineae	714	1729	490	1369	894	347	332	964	996	1701	897	402	642	972	497	2225	2355	1396	720	1446	1428	1779	1801	2218	1347	2678	2679	1221	892	1436	860	1486	1298	1106	2030	3461	4806	2045	2833	2367	2564	1422	192	117	20	369	339	127
Main genome;Bacteria;Chloroflexi;JG30-KF-CM66	JG30-KF-CM66	25	58	23	56	48	51	24	109	93	119	62	38	39	63	46	160	148	140	42	72	72	133	116	106	97	94	143	109	52	156	179	227	188	127	132	218	349	134	130	203	233	201	27	55	0	2	17	6
Main genome;Bacteria;Chloroflexi;KD4-96	KD4-96	0	1	0	1	0	0	0	0	1	0	0	2	1	0	0	0	1	0	0	0	0	1	1	0	0	0	0	0	2	0	0	0	0	0	0	0	0	0	0	0	0	0	4	6	0	0	0	0
Main genome;Bacteria;Chloroflexi;OLB14	OLB14	0	0	0	0	0	0	0	0	0	0	0	2	0	0	0	0	0	1	0	4	0	3	0	0	0	0	1	0	0	0	1	0	0	0	2	1	2	1	0	5	0	0	2	0	0	0	0	0
Main genome;Bacteria;Chloroflexi;AD3	AD3	0	0	0	0	0	0	0	0	0	0	0	2	0	0	0	0	0	0	0	0	0	0	0	0	0	0	0	0	0	0	0	0	0	0	0	0	0	0	0	0	0	0	0	0	0	0	0	0
Main genome;Bacteria;Chloroflexi;TK17	TK17	0	0	0	0	0	0	0	0	0	0	0	2	0	0	0	0	0	0	0	0	0	0	0	0	0	0	0	0	0	0	0	0	0	0	0	0	0	0	0	0	0	0	2	20	0	0	0	0
Main genome;Bacteria;Patescibacteria;Gracilibacteria	Gracilibacteria	0	0	0	0	0	0	0	0	0	0	0	0	0	0	0	0	0	0	0	0	0	0	0	0	0	0	0	0	0	0	0	0	0	0	0	0	0	0	0	0	0	0	0	0	0	0	0	0
Main genome;Bacteria;Patescibacteria;Microgenomatia	Microgenomatia	379	76	110	195	507	20	24	97	91	211	261	22	182	173	145	34	14	5	7	59	31	16	24	50	24	46	16	36	23	112	8	25	12	12	7	18	48	22	88	2	20	14	35	4	8	53	31	4
Main genome;Bacteria;Patescibacteria;WWE3	WWE3	50	37	45	49	111	29	13	50	51	155	100	16	54	74	99	201	24	27	38	214	98	107	55	167	25	180	95	50	37	216	1	17	22	8	132	160	271	62	67	128	53	53	11	0	0	26	25	0
Main genome;Bacteria;Patescibacteria;Saccharimonadia	Saccharimonadia	0	0	0	0	0	0	0	0	0	0	0	0	0	0	0	0	0	0	0	0	0	0	0	0	0	0	0	0	2	0	0	0	0	0	2	0	0	0	0	0	0	0	0	0	0	0	0	0
Main genome;Bacteria;Patescibacteria;Parcubacteria	Parcubacteria	18	10	8	21	26	8	0	10	14	10	11	13	33	31	21	68	10	10	30	61	68	13	18	37	6	31	14	22	2	11	3	14	24	18	21	33	70	73	60	29	13	1	6	1	0	14	11	3
Main genome;Bacteria;Patescibacteria;ABY1	ABY1	26	92	94	63	45	22	12	39	54	262	234	29	94	80	173	6	25	135	37	217	81	10	19	6	16	3	32	176	14	29	14	59	15	12	3	25	1	0	1	0	1	1	19	10	0	37	40	2
Main genome;Bacteria;Patescibacteria;Kazania	Kazania	1	0	1	1	0	0	0	0	2	5	3	0	3	0	0	0	0	0	0	0	0	0	0	0	0	0	0	0	0	2	0	0	0	0	0	4	0	0	0	0	0	0	0	0	0	0	0	0
Main genome;Bacteria;Patescibacteria;CPR2	CPR2	0	0	0	0	8	0	0	0	0	0	0	0	0	0	1	0	0	0	0	0	0	0	0	0	0	0	0	0	0	0	0	0	0	0	0	0	0	0	0	0	0	0	0	0	0	0	0	0
Main genome;Bacteria;Patescibacteria;MD2896-B216	MD2896-B216	0	0	0	2	0	0	0	0	0	0	0	0	0	0	0	0	0	0	0	0	0	0	0	0	0	0	0	0	0	0	0	0	0	0	0	0	0	0	0	0	0	0	0	0	0	0	0	0
Main genome;Bacteria;Planctomycetes;Planctomycetacia	Planctomycetacia	14	159	32	72	44	32	30	135	90	208	60	125	49	122	123	105	61	25	19	50	89	62	56	84	64	129	93	30	61	55	31	96	110	52	43	61	170	82	261	53	26	15	173	242	1	75	58	14
Main genome;Bacteria;Planctomycetes;Phycisphaerae	Phycisphaerae	103	215	192	191	250	123	54	304	186	776	312	240	325	321	379	405	438	402	92	444	267	245	278	427	110	223	202	208	223	203	35	105	59	79	56	95	233	156	517	75	52	36	302	464	5	99	159	8
Main genome;Bacteria;Planctomycetes;OM190	OM190	0	0	0	0	0	3	0	3	1	6	1	27	0	0	2	2	1	0	0	0	0	0	0	1	0	0	0	0	1	0	0	1	1	3	0	0	0	0	0	0	0	0	62	135	0	0	4	0
Main genome;Bacteria;Planctomycetes;vadinHA49	vadinHA49	3	1	4	4	4	1	0	0	1	6	4	9	1	8	4	5	2	4	3	8	17	0	1	12	0	1	3	2	2	8	0	3	1	7	2	2	11	1	12	0	2	0	9	31	1	11	0	0
Main genome;Bacteria;Planctomycetes;Pla4 lineage	Pla4 lineage	2	30	1	1	0	2	2	6	11	16	9	1	2	4	6	323	83	35	29	77	46	52	54	88	96	58	43	13	33	14	90	158	409	101	6	43	263	129	124	21	39	30	2	15	0	18	21	1
Main genome;Bacteria;Planctomycetes;SPG12-343-353-B69	SPG12-343-353-B69	3	0	3	3	0	0	0	0	0	2	1	0	0	1	4	0	0	0	0	0	0	0	0	0	0	0	0	0	0	0	0	1	0	0	0	0	0	0	0	0	0	0	0	0	0	0	7	0
Main genome;Bacteria;Planctomycetes;Brocadiae	Brocadiae	0	0	0	0	0	0	0	0	0	0	0	2	0	0	2	0	1	0	0	0	0	0	0	0	3	1	2	0	0	0	0	0	0	0	0	0	0	0	0	0	0	0	4	0	0	2	0	0
Main genome;Bacteria;Planctomycetes;Pla3 lineage	Pla3 lineage	1	3	0	2	0	0	2	1	2	14	0	13	0	2	2	1	0	0	0	3	1	0	1	2	0	2	2	6	0	0	0	1	2	2	0	2	2	0	2	2	1	0	25	42	0	0	1	0
Main genome;Bacteria;Planctomycetes;ODP123	ODP123	0	2	0	3	0	0	0	2	2	6	0	0	1	6	4	3	1	1	1	2	3	1	4	2	2	5	3	0	0	0	0	4	1	0	0	3	0	1	5	1	3	2	0	0	0	3	0	0
Main genome;Bacteria;Planctomycetes;BD7-11	BD7-11	0	4	0	0	0	0	2	0	0	3	0	1	0	0	0	4	16	8	8	3	0	5	17	4	24	11	4	10	3	0	10	5	3	11	0	8	13	1	16	2	7	0	4	12	0	0	0	0
Main genome;Bacteria;Planctomycetes;SGST604	SGST604	0	0	0	0	0	0	0	0	0	0	0	0	0	0	0	0	0	0	0	0	0	0	0	0	0	0	0	0	0	0	0	0	0	0	0	0	0	0	0	0	0	0	0	0	0	0	0	0
Main genome;Bacteria;Halanaerobiaeota;Halanaerobiia	Halanaerobiia	0	1	0	1	0	0	0	0	0	0	0	0	0	2	0	0	0	0	0	0	0	0	0	0	0	0	0	0	0	0	0	0	0	0	0	0	0	0	0	0	0	0	0	0	0	0	0	0
Main genome;Bacteria;Nitrospinae;Nitrospinia	Nitrospinia	1	1	0	0	0	1	0	0	0	1	0	5	1	0	0	0	0	0	0	0	0	0	0	0	0	0	0	0	5	2	0	0	0	0	0	0	0	0	0	0	0	0	56	38	0	10	0	0
Main genome;Bacteria;Nitrospinae;P9X2b3D02	P9X2b3D02	3	1	2	2	3	4	0	0	0	2	2	4	1	9	3	0	0	0	0	0	0	0	0	1	1	0	0	4	2	0	0	0	0	0	0	2	0	0	0	0	0	0	5	2	0	5	9	0
Main genome;Bacteria;Nitrospinae;MT5B39	MT5B39	0	0	0	0	0	0	0	0	0	0	0	0	0	0	0	0	0	0	0	0	0	0	0	0	0	0	0	0	1	0	0	0	0	0	6	1	0	0	0	0	0	1	0	0	0	1	0	0
Main genome;Bacteria;Chlamydiae;Chlamydiae (kingdom)	Chlamydiae (kingdom)	11	63	54	24	14	3	0	21	1	82	16	34	66	72	109	0	10	0	0	1	1	2	1	0	0	1	0	3	6	6	0	0	0	2	0	8	0	0	0	1	1	4	47	38	0	17	36	4
Main genome;Bacteria;Chlamydiae;LD1-PA32	LD1-PA32	1	2	0	5	1	4	1	11	16	11	4	2	1	12	0	0	8	6	0	2	8	1	4	1	7	5	3	1	3	3	7	5	36	6	5	7	13	7	8	2	6	0	0	0	0	0	4	0
Main genome;Bacteria;Gemmatimonadetes;Gemmatimonadetes (kingdom)	Gemmatimonadetes (kingdom)	3	12	1	1	1	9	10	25	21	60	25	30	5	4	1	24	35	27	15	5	0	5	27	4	19	1	0	2	7	3	13	13	11	23	10	14	5	4	13	0	0	0	33	90	0	11	4	1
Main genome;Bacteria;Gemmatimonadetes;BD2-11 terrestrial group	BD2-11 terrestrial group	3	10	7	10	6	2	8	8	9	20	10	6	6	13	16	3	4	1	5	2	2	8	14	22	5	15	13	2	11	3	1	3	1	6	2	25	70	22	10	7	1	1	14	37	0	1	8	1
Main genome;Bacteria;Gemmatimonadetes;PAUC43f marine benthic group	PAUC43f marine benthic group	0	2	1	0	0	1	0	1	1	0	2	6	2	2	1	0	0	0	0	0	0	0	0	0	0	0	2	0	1	0	0	0	0	0	0	0	0	0	0	0	0	1	3	42	0	5	3	0
Main genome;Bacteria;Gemmatimonadetes;MD2902-B12	MD2902-B12	2	84	1	8	14	7	6	14	7	34	20	16	3	2	7	106	297	103	14	31	9	76	106	34	94	42	80	105	67	50	313	118	50	47	63	68	134	82	66	70	48	30	5	0	1	8	24	0
Main genome;Bacteria;Gemmatimonadetes;AKAU4049	AKAU4049	0	0	1	0	0	0	0	0	0	0	0	0	0	0	3	0	0	0	0	0	0	0	0	0	0	0	0	0	0	0	0	0	0	0	0	0	0	0	0	0	0	0	0	9	0	0	0	0
Main genome;Bacteria;Lentisphaerae;Lentisphaeria	Lentisphaeria	0	0	0	0	0	0	0	0	0	0	0	2	0	0	2	0	0	0	0	0	0	0	0	0	0	0	0	0	0	0	0	2	0	0	0	0	0	0	0	0	0	0	0	9	0	0	0	0
Main genome;Bacteria;Lentisphaerae;Oligosphaeria	Oligosphaeria	0	0	0	0	0	0	0	0	0	1	0	1	0	0	0	0	0	0	0	0	0	0	0	0	0	0	0	0	0	0	0	0	0	0	0	0	0	0	0	0	0	0	0	4	0	0	0	0
Main genome;Bacteria;Thermotogae;Thermotogae (kingdom)	Thermotogae (kingdom)	0	0	0	0	0	0	0	0	0	0	0	0	0	0	0	0	0	0	0	0	0	0	0	0	0	0	0	0	0	0	0	0	0	0	0	0	0	0	0	0	0	0	0	0	0	114	0	0
Main genome;Bacteria;Dependentiae;Babeliae	Babeliae	6	6	5	20	2	3	0	6	4	35	3	8	11	10	18	0	0	0	0	0	0	1	3	3	0	0	0	4	0	8	0	0	0	0	2	2	0	0	0	0	3	0	7	23	0	5	9	0
Main genome;Bacteria;Elusimicrobia;Elusimicrobia (kingdom)	Elusimicrobia (kingdom)	7	1	10	12	13	3	1	4	4	19	8	6	7	5	17	0	1	2	0	0	0	0	0	0	0	0	0	0	0	1	0	0	2	0	5	0	0	0	0	2	0	0	7	7	0	0	12	0
Main genome;Bacteria;Elusimicrobia;Lineage IIa	Lineage IIa	0	0	0	0	0	0	0	0	0	0	0	0	0	0	0	0	0	0	0	0	0	0	0	0	0	0	0	0	0	0	0	0	0	0	0	0	0	0	0	0	0	0	0	2	0	0	0	0
Main genome;Bacteria;Elusimicrobia;Endomicrobia	Endomicrobia	0	0	3	0	0	0	0	0	0	0	0	0	0	0	1	0	0	0	0	0	1	0	0	1	0	0	1	0	0	0	0	0	0	0	2	0	0	0	0	2	2	5	0	0	0	2	0	0
Main genome;Bacteria;Elusimicrobia;Rs-M47	Rs-M47	0	0	0	0	0	0	0	0	0	0	0	0	0	2	0	0	0	0	0	0	0	0	0	0	0	0	0	0	0	0	0	0	0	0	2	1	1	0	0	0	2	0	0	0	0	0	8	0
Main genome;Bacteria;Elusimicrobia;4-29	2022-04-29	1	30	2	2	0	2	0	2	6	3	3	1	1	3	5	178	223	184	163	407	777	333	367	656	93	831	1061	478	28	292	32	96	117	56	197	425	443	186	221	487	691	364	2	0	1	0	6	0
Main genome;Bacteria;Elusimicrobia;Lineage IIc	Lineage IIc	0	0	0	0	0	0	0	0	0	0	0	0	0	0	0	0	0	0	0	0	0	0	0	0	2	0	0	0	0	0	0	0	0	0	0	0	0	0	0	0	0	0	0	2	0	0	0	0
Main genome;Bacteria;Elusimicrobia;Lineage IIb	Lineage IIb	0	2	0	0	0	0	0	2	2	13	7	0	4	2	4	0	2	0	0	0	0	0	0	0	0	0	0	0	0	0	0	0	0	0	0	0	0	0	0	0	0	0	0	4	0	0	0	0
Main genome;Bacteria;Armatimonadetes;Fimbriimonadia	Fimbriimonadia	0	9	0	0	0	0	0	13	0	21	2	19	0	0	0	0	0	0	0	0	0	0	0	0	0	0	0	0	2	1	0	0	0	0	0	0	0	0	0	0	0	0	6	10	0	0	0	0
Main genome;Bacteria;Armatimonadetes;DG-56	DG-56	0	0	1	1	0	0	0	0	0	2	0	0	1	1	0	1	0	1	3	8	5	0	0	5	2	15	13	5	15	0	1	1	0	3	9	6	7	2	10	0	12	1	0	0	4	17	0	0
Main genome;Bacteria;Omnitrophicaeota;Omnitrophia	Omnitrophia	2	7	3	1	1	3	3	5	4	29	13	16	2	4	6	1	8	2	0	0	6	0	2	6	0	6	11	5	0	2	0	0	0	0	0	5	7	7	1	4	8	6	16	7	0	2	0	0
Main genome;Bacteria;Latescibacteria;Latescibacteria (kingdom)	Latescibacteria (kingdom)	2	55	3	11	14	10	3	43	6	114	20	48	18	19	10	41	28	15	9	10	5	31	25	4	7	8	15	19	22	9	20	16	10	12	4	4	31	7	6	6	6	1	56	17	0	7	8	0
Main genome;Bacteria;Hydrogenedentes;Hydrogenedentia	Hydrogenedentia	0	0	2	4	3	0	0	0	0	7	0	5	0	2	7	0	0	0	1	0	0	0	0	0	0	0	2	1	0	1	0	0	0	0	0	6	3	3	0	0	0	0	1	5	0	2	0	0
Main genome;Bacteria;Kiritimatiellaeota;Kiritimatiellae	Kiritimatiellae	1	2	0	3	3	0	0	0	0	0	0	3	0	4	2	0	2	0	0	0	2	0	0	0	0	0	2	1	2	0	0	1	2	0	0	0	1	3	4	0	0	0	0	4	0	5	0	0
Main genome;Bacteria;Calditrichaeota;Calditrichia	Calditrichia	8	98	15	29	13	10	8	29	49	70	35	35	11	15	15	101	218	99	30	25	37	54	101	42	55	73	56	133	136	17	251	150	74	108	172	183	111	112	68	146	93	105	15	10	15	8	21	2
Main genome;Bacteria;Rokubacteria;NC10	NC10	24	190	174	13	25	35	6	53	7	171	5	374	132	133	176	35	23	9	5	3	3	3	10	4	5	3	10	6	53	19	3	8	9	10	8	6	0	6	18	7	10	4	319	243	0	16	40	12
Main genome;Bacteria;Caldiserica;Caldisericia	Caldisericia	0	0	0	0	0	0	0	0	0	0	0	0	0	0	0	0	0	0	0	0	0	0	0	0	0	0	0	0	0	0	0	0	0	0	0	0	0	0	0	0	0	0	0	0	0	434	0	0
Main genome;Bacteria;Fibrobacteres;Chitinivibrionia	Chitinivibrionia	0	0	2	0	2	2	0	0	0	2	0	0	0	0	0	0	8	1	0	2	0	1	1	0	2	1	1	0	0	0	0	0	0	0	0	0	0	0	0	0	0	0	0	0	0	0	0	0
Main genome;Bacteria;Fibrobacteres;Fibrobacteria	Fibrobacteria	0	0	0	0	0	0	0	0	0	0	0	0	0	0	0	0	0	0	0	2	8	0	0	0	0	0	0	0	0	0	0	0	2	0	0	0	0	0	0	0	1	1	0	0	0	0	0	0
Main genome;Bacteria;Acetothermia;Acetothermiia	Acetothermiia	1	134	3	8	17	2	0	0	1	1	0	3	4	7	7	373	1023	674	190	214	83	340	1024	613	480	4	8	63	62	16	816	628	835	902	149	60	17	120	11	38	9	45	2	0	6	413	20	14
Main genome;Bacteria;Modulibacteria;Moduliflexia	Moduliflexia	0	0	1	0	0	0	0	0	1	1	0	0	1	0	4	0	0	0	0	0	0	0	0	0	0	0	0	0	0	0	0	0	0	0	0	0	0	0	0	0	0	0	0	0	0	0	0	0
Main genome;Bacteria;Atribacteria;JS1	JS1	0	0	0	2	2	0	0	0	0	0	0	0	0	0	0	0	0	0	0	0	0	0	0	0	0	0	0	0	0	0	0	0	0	0	0	0	0	0	0	0	0	0	0	0	0	0	0	0
Main genome;Bacteria;Dictyoglomi;Dictyoglomia	Dictyoglomia	0	0	0	0	0	0	0	0	0	0	0	0	0	0	0	1	0	0	0	0	0	0	0	0	0	0	0	0	0	0	1	0	0	0	0	0	0	0	0	0	0	0	0	0	0	0	0	0
Main genome;Bacteria;Entotheonellaeota;Entotheonellia	Entotheonellia	0	0	0	0	0	0	0	0	0	2	0	2	0	0	0	0	0	0	0	0	0	0	0	0	0	0	0	0	0	0	0	0	0	0	0	0	0	0	0	0	0	0	2	4	0	0	0	0
Main genome;Bacteria;Thermosulfidibacteraeota;Thermosulfidibacteria	Thermosulfidibacteria	0	0	0	0	0	0	0	0	0	0	0	0	0	0	0	0	0	0	0	0	0	0	0	0	0	0	0	0	0	0	0	0	0	0	0	0	0	0	0	0	0	0	0	0	0	44	0	0
Main genome;Archaea;Euryarchaeota;Thermococci	Thermococci	3	1	2	0	7	4	0	1	1	7	9	0	8	6	7	3	0	1	0	0	0	0	0	1	0	0	0	0	0	7	0	0	0	0	0	0	0	0	1	0	0	0	0	0	0	22	0	0
Main genome;Archaea;Euryarchaeota;Methanomicrobia	Methanomicrobia	2	1	0	0	0	0	0	0	0	0	0	2	0	2	1	0	0	0	0	0	0	0	2	0	0	0	0	2	0	0	0	0	0	0	0	1	0	0	0	0	0	0	0	0	0	0	0	0
Main genome;Archaea;Euryarchaeota;Methanobacteria	Methanobacteria	4	1	0	3	3	1	3	6	0	104	7	0	0	7	0	0	0	0	0	0	0	0	0	0	0	0	0	0	9	0	0	0	0	0	5	0	0	0	0	0	0	0	0	0	0	0	17	3
Main genome;Archaea;Euryarchaeota;Thermoplasmata	Thermoplasmata	125	112	149	316	308	222	60	325	376	424	295	19	273	250	155	209	167	83	10	66	23	192	77	105	146	270	367	341	99	329	106	71	123	87	161	369	277	17	67	324	313	247	11	4	5	164	123	38
Main genome;Archaea;Euryarchaeota;Archaeoglobi	Archaeoglobi	0	0	0	0	0	0	0	0	0	0	0	0	0	0	0	0	0	0	0	0	0	0	0	0	0	0	0	0	0	0	0	0	0	0	0	0	0	0	0	0	0	0	0	0	0	8	0	0
Main genome;Archaea;Crenarchaeota;Crenarchaeota Incertae Sedis	Crenarchaeota Incertae Sedis	4	0	0	5	0	0	0	1	0	0	4	0	0	8	0	0	0	0	1	2	3	1	0	11	0	2	0	5	0	1	0	0	0	0	0	0	0	0	1	0	0	0	0	0	0	11	0	0
Main genome;Archaea;Crenarchaeota;Bathyarchaeia	Bathyarchaeia	388	680	122	582	720	507	361	1332	1356	1518	1330	94	418	638	273	1298	1916	1353	423	1546	1575	1332	1387	1889	1778	1677	2481	2639	484	1550	986	881	1081	484	788	1628	1685	910	806	1287	1492	1535	39	0	2	559	316	88
Main genome;Archaea;Thaumarchaeota;Nitrososphaeria	Nitrososphaeria	2	4	1	3	4	2	0	0	1	3	0	42	13	8	10	0	0	0	1	0	0	0	3	0	0	1	0	0	0	0	0	0	0	0	1	0	0	0	1	0	0	0	50	218	0	0	0	2
Main genome;Archaea;Thaumarchaeota;SCGC AB-179-E04	SCGC AB-179-E04	0	0	0	0	0	0	0	0	0	0	0	0	0	0	2	0	0	0	0	0	0	0	0	0	0	2	0	0	0	0	0	0	0	0	0	0	0	0	0	0	0	0	0	0	0	0	0	0
Main genome;Archaea;Thaumarchaeota;Marine Benthic Group A	Marine Benthic Group A	0	8	0	1	1	4	0	9	1	39	7	21	4	7	5	17	14	12	1	2	0	3	4	1	2	7	3	2	11	1	10	11	7	8	10	3	13	1	8	6	6	9	2	3	0	0	0	0
Main genome;Archaea;Thaumarchaeota;Group 1.1c	Group 1.1c	0	0	0	0	0	0	0	0	0	2	0	0	1	1	0	0	0	0	0	0	0	0	0	0	0	0	0	0	0	0	0	0	0	0	0	0	0	0	0	0	0	0	0	0	0	0	0	0
Main genome;Archaea;Nanoarchaeaeota;Woesearchaeia	Woesearchaeia	129	140	151	165	132	118	41	375	327	911	409	153	766	257	274	149	97	52	32	68	63	44	79	43	51	62	30	60	86	109	7	14	4	5	32	81	68	35	25	9	19	11	77	154	3	205	195	14
Main genome;Archaea;Nanoarchaeaeota;Nanohaloarchaeia	Nanohaloarchaeia	29	22	20	73	50	50	23	88	83	217	95	29	58	47	61	29	14	4	2	34	47	12	20	37	22	82	56	55	5	29	9	28	23	0	8	4	89	6	11	6	3	13	5	4	0	128	36	3
Main genome;Archaea;Altiarchaeota;Altiarchaeia	Altiarchaeia	2	0	0	0	0	0	0	0	0	2	0	0	0	4	2	0	2	2	0	0	0	0	0	0	0	0	0	0	0	0	0	0	0	0	0	0	0	0	0	0	0	0	0	0	0	0	0	0
Main genome;Archaea;Asgardaeota;Lokiarchaeia	Lokiarchaeia	12	4	1	26	28	0	3	1	25	7	2	3	5	22	4	0	0	0	0	0	0	0	0	0	0	0	0	0	2	2	0	0	0	0	0	0	0	0	0	0	0	0	0	0	0	28	0	2
Main genome;Archaea;Asgardaeota;Odinarchaeia	Odinarchaeia	1	0	0	5	4	0	0	0	1	0	2	0	1	0	9	0	0	0	0	0	0	0	0	0	0	0	0	0	0	0	0	0	0	0	0	0	0	0	0	0	0	0	0	0	0	6	0	0
Main genome;Archaea;Asgardaeota;Heimdallarchaeia	Heimdallarchaeia	0	0	0	1	0	0	0	0	0	0	0	0	0	0	0	0	0	0	0	0	0	0	0	0	0	0	0	0	0	0	0	0	0	0	0	0	0	0	0	0	0	0	0	0	0	0	0	0
Main genome;Archaea;Diapherotrites;Micrarchaeia	Micrarchaeia	0	0	0	0	0	3	0	3	4	10	0	1	0	0	0	0	0	0	0	0	0	0	0	2	2	0	0	0	0	0	0	0	0	0	0	0	0	0	0	0	0	0	0	0	0	2	0	0
Main genome;Archaea;Diapherotrites;Iainarchaeia	Iainarchaeia	6	4	11	44	21	13	0	5	18	18	14	6	27	5	33	6	9	1	1	58	7	1	2	7	1	9	2	3	2	7	1	3	7	5	5	4	27	9	2	3	0	2	0	0	0	23	0	0
Chloroplast;Bacteria (Chloroplast);Cyanobacteria (Chloroplast);Oxyphotobacteria (Chloroplast)	Oxyphotobacteria (Chloroplast)	0	0	0	0	0	0	0	11	0	0	0	0	0	2	0	0	0	0	0	0	0	17	8	0	2	0	0	0	0	0	0	0	0	0	0	1	0	0	0	0	0	0	0	4	0	5	0	0
Mitochondria;Bacteria (Mitochondrion);Proteobacteria (Mitochondrion);Alphaproteobacteria (Mitochondrion)	Alphaproteobacteria (Mitochondrion)	0	0	0	0	0	0	0	0	0	0	0	0	0	0	0	0	0	0	0	0	0	0	0	0	0	0	0	0	0	0	0	0	0	0	0	0	0	0	0	0	0	0	0	2	0	0	0	0
	Order
Main genome;Bacteria;Proteobacteria;Gammaproteobacteria;Enterobacteriales	Enterobacteriales	1	5	0	3	0	0	0	0	0	0	1	0	1	3	3	5	18	8	6	6	2	5	13	7	36	16	27	45	0	76	14	13	11	25	148	112	18	15	25	64	75	73	0	1	164	125	140	23
Main genome;Bacteria;Proteobacteria;Gammaproteobacteria;Pseudomonadales	Pseudomonadales	71	37	3	6	3	0	1	0	0	0	1	1	1	17	79	10	34	28	4	5	7	15	52	22	103	16	37	117	17	100	40	25	11	39	104	87	21	10	12	54	47	92	2	1	267	273	269	37
Main genome;Bacteria;Proteobacteria;Gammaproteobacteria;Betaproteobacteriales	Betaproteobacteriales	1	34	46	105	26	2	16	7	18	9	19	4	9	25	13	23	45	27	9	11	13	51	107	66	175	54	83	140	8	221	34	34	15	58	346	222	63	30	30	148	176	228	3	7	462	388	597	134
Main genome;Bacteria;Proteobacteria;Gammaproteobacteria;Vibrionales	Vibrionales	0	0	0	0	0	0	0	0	0	0	0	2	0	0	2	0	0	0	0	0	0	0	0	0	0	2	0	0	2	0	0	0	0	0	0	0	0	0	0	0	0	0	0	0	2	0	0	0
Main genome;Bacteria;Proteobacteria;Gammaproteobacteria;Alteromonadales	Alteromonadales	6326	408	46	0	0	915	0	1	3	2	0	27	59	185	0	1	3	0	3	0	3	7	13	2	19	7	18	15	990	1	3	0	0	0	0	5	2	0	0	1	3	4	4	3	10	0	35	12
Main genome;Bacteria;Proteobacteria;Gammaproteobacteria;Oceanospirillales	Oceanospirillales	0	0	0	0	0	10	0	0	0	2	0	18	0	0	0	0	2	0	1	0	0	0	0	0	0	0	0	0	0	0	0	1	0	0	0	2	0	0	0	0	0	0	5	7	0	16	0	0
Main genome;Bacteria;Proteobacteria;Gammaproteobacteria;Cellvibrionales	Cellvibrionales	0	0	0	0	0	0	0	0	0	0	0	2	0	0	0	0	0	0	0	0	0	0	0	0	0	0	0	0	2	2	0	0	0	0	0	0	0	0	0	0	0	0	0	12	0	0	0	0
Main genome;Bacteria;Proteobacteria;Gammaproteobacteria;Xanthomonadales	Xanthomonadales	0	2	0	4	1	0	1	0	1	1	0	0	0	2	2	1	3	6	2	1	3	4	19	7	41	10	7	15	0	25	10	6	4	14	102	50	5	10	9	35	48	58	1	1	82	53	57	7
Main genome;Bacteria;Proteobacteria;Gammaproteobacteria;Methylococcales	Methylococcales	0	0	0	0	0	0	0	0	0	0	0	0	0	0	0	0	0	0	0	0	0	0	0	0	0	0	0	0	0	0	0	0	0	0	0	0	0	0	0	0	0	0	0	0	0	0	0	0
Main genome;Bacteria;Proteobacteria;Gammaproteobacteria;Thiomicrospirales	Thiomicrospirales	0	0	0	0	0	0	0	0	0	0	0	0	0	0	0	0	0	0	0	0	0	0	0	0	0	0	0	0	0	0	0	0	0	0	0	0	0	0	0	0	0	0	0	2	0	0	0	0
Main genome;Bacteria;Proteobacteria;Gammaproteobacteria;Pasteurellales	Pasteurellales	0	0	0	0	0	0	0	0	0	0	0	0	0	0	0	0	0	0	0	0	0	0	0	0	6	0	0	0	0	0	0	0	0	0	0	0	0	0	0	0	0	0	0	0	0	0	4	0
Main genome;Bacteria;Proteobacteria;Gammaproteobacteria;Legionellales	Legionellales	0	0	0	0	0	0	0	0	0	0	0	0	0	0	0	0	0	0	0	0	0	0	0	0	0	0	0	0	0	0	0	0	0	0	0	0	0	0	0	0	0	0	0	0	0	0	0	0
Main genome;Bacteria;Proteobacteria;Gammaproteobacteria;Gammaproteobacteria Incertae Sedis	Gammaproteobacteria Incertae Sedis	0	0	0	0	0	0	0	0	0	0	0	0	0	0	0	0	0	0	0	0	0	0	0	0	0	0	0	0	0	0	0	0	0	0	0	0	0	0	0	0	0	0	0	4	0	0	0	2
Main genome;Bacteria;Proteobacteria;Gammaproteobacteria;Thiotrichales	Thiotrichales	0	0	0	0	0	0	0	0	0	0	0	0	0	0	0	0	0	0	0	0	0	0	0	0	0	0	0	0	0	0	0	0	0	0	0	0	0	0	0	0	0	0	0	0	0	0	0	0
Main genome;Bacteria;Proteobacteria;Gammaproteobacteria;Chromatiales	Chromatiales	0	0	0	0	0	0	0	0	0	0	0	0	2	0	1	0	0	0	0	0	0	0	0	0	0	0	0	0	0	0	0	0	0	0	0	0	0	0	0	0	0	0	0	0	0	0	0	0
Main genome;Bacteria;Proteobacteria;Gammaproteobacteria;Ectothiorhodospirales	Ectothiorhodospirales	0	0	0	0	0	0	0	0	0	0	0	0	0	0	0	0	0	0	0	0	0	0	0	0	0	0	0	0	0	0	0	0	0	2	0	0	0	0	0	0	0	0	0	0	3	3	0	0
Main genome;Bacteria;Proteobacteria;Gammaproteobacteria;Diplorickettsiales	Diplorickettsiales	0	0	0	5	0	0	0	0	0	0	0	0	0	4	2	0	0	0	0	0	0	0	0	0	0	0	0	0	0	0	0	0	0	0	0	0	0	0	0	0	0	0	0	2	0	3	0	0
Main genome;Bacteria;Proteobacteria;Gammaproteobacteria;KI89A clade	KI89A clade	0	0	0	0	0	0	0	0	0	1	0	2	0	0	0	0	0	0	0	0	0	0	0	0	0	0	0	0	0	0	0	0	0	0	0	0	0	0	0	0	0	0	3	24	0	1	0	0
Main genome;Bacteria;Proteobacteria;Gammaproteobacteria;OM182 clade	OM182 clade	0	0	0	0	0	0	0	0	0	0	0	2	0	0	0	0	0	0	0	0	0	0	0	0	0	0	0	0	0	0	0	0	0	0	0	0	0	0	0	0	0	0	0	6	0	0	0	0
Main genome;Bacteria;Proteobacteria;Gammaproteobacteria;Nitrosococcales	Nitrosococcales	0	26	2	7	4	13	0	3	1	24	0	75	9	3	6	0	2	2	6	0	1	1	0	0	0	0	1	14	13	11	8	0	4	3	0	0	0	0	0	2	0	0	119	281	0	4	10	2
Main genome;Bacteria;Proteobacteria;Gammaproteobacteria;Beggiatoales	Beggiatoales	0	0	0	0	0	0	0	0	0	0	0	0	0	0	0	0	0	0	0	0	0	0	0	0	0	0	0	0	0	0	0	0	0	0	0	0	0	0	0	0	0	0	0	0	0	0	0	0
Main genome;Bacteria;Proteobacteria;Gammaproteobacteria;UBA10353 marine group	UBA10353 marine group	0	0	0	0	0	0	0	0	0	4	0	0	0	0	0	0	0	0	0	0	0	0	0	0	0	0	0	0	0	0	0	0	0	0	0	0	0	0	0	0	0	0	2	21	0	0	2	0
Main genome;Bacteria;Proteobacteria;Gammaproteobacteria;SAR86 clade	SAR86 clade	0	0	0	0	0	0	0	0	0	0	0	0	0	0	0	0	0	0	0	0	0	0	0	0	0	0	0	0	0	0	0	0	0	0	0	0	0	0	0	0	0	0	0	0	0	0	0	0
Main genome;Bacteria;Proteobacteria;Gammaproteobacteria;EPR3968-O8a-Bc78	EPR3968-O8a-Bc78	0	0	0	0	0	2	0	0	1	2	0	17	0	1	0	0	0	1	0	0	0	0	0	0	0	0	0	0	0	0	3	0	0	0	0	0	0	0	2	0	0	0	68	24	0	0	0	0
Main genome;Bacteria;Proteobacteria;Gammaproteobacteria;Coxiellales	Coxiellales	0	0	0	0	0	0	0	0	0	2	0	0	0	3	1	0	0	0	0	0	0	0	0	0	0	0	0	0	0	0	0	0	0	0	0	0	0	0	0	0	0	0	0	4	0	4	7	0
Main genome;Bacteria;Proteobacteria;Gammaproteobacteria;Steroidobacterales	Steroidobacterales	0	22	3	0	0	6	0	1	0	15	0	57	6	9	4	0	3	1	2	1	1	0	3	1	1	0	0	3	10	3	2	0	1	3	2	2	0	0	0	3	0	0	155	279	3	1	6	0
Main genome;Bacteria;Proteobacteria;Gammaproteobacteria;MBAE14	MBAE14	0	2	0	0	0	0	0	0	0	0	0	0	0	0	0	0	0	0	0	0	0	0	0	0	0	0	0	0	0	0	0	0	0	0	0	0	0	0	0	0	0	0	0	0	0	0	0	0
Main genome;Bacteria;Proteobacteria;Gammaproteobacteria;B2M28	B2M28	0	0	0	0	0	0	0	0	0	0	0	0	0	0	0	0	0	0	0	0	0	0	0	0	0	0	0	0	0	0	0	0	0	0	0	0	0	0	0	0	0	0	0	0	0	0	0	0
Main genome;Bacteria;Proteobacteria;Gammaproteobacteria;Tenderiales	Tenderiales	0	0	0	0	0	0	0	0	0	0	0	0	0	0	0	0	0	0	0	0	0	0	0	0	0	0	0	0	0	0	0	0	0	0	0	0	0	0	0	0	0	0	1	1	0	0	0	0
Main genome;Bacteria;Proteobacteria;Gammaproteobacteria;Thiohalorhabdales	Thiohalorhabdales	0	0	0	0	0	2	0	0	0	6	0	20	0	0	0	0	0	2	0	0	0	0	0	0	0	0	0	2	0	0	0	0	0	0	0	0	0	0	0	0	0	0	9	75	0	0	0	0
Main genome;Bacteria;Proteobacteria;Gammaproteobacteria;Acidiferrobacterales	Acidiferrobacterales	0	0	0	0	0	0	0	0	0	0	0	0	0	0	0	0	0	0	0	0	0	0	0	0	0	0	0	0	0	0	0	0	0	0	0	0	0	0	0	0	0	0	0	0	0	0	0	0
Main genome;Bacteria;Proteobacteria;Gammaproteobacteria;HOC36	HOC36	0	0	0	0	0	2	0	0	0	0	0	0	0	0	0	0	0	0	0	0	0	0	0	0	0	0	0	0	0	0	0	0	0	0	0	0	0	0	0	0	0	0	0	0	0	0	0	0
Main genome;Bacteria;Proteobacteria;Gammaproteobacteria;Arenicellales	Arenicellales	0	0	0	0	0	0	0	0	0	0	0	0	0	0	0	0	0	0	0	0	0	0	0	0	0	0	0	0	0	0	0	0	0	0	0	0	0	0	0	0	0	0	0	0	0	0	0	0
Main genome;Bacteria;Proteobacteria;Gammaproteobacteria;Ga0077536	Ga0077536	0	2	0	0	0	0	0	0	0	0	0	0	0	0	0	0	0	0	0	0	0	0	0	0	0	0	0	0	0	0	0	0	0	0	0	0	0	0	0	0	0	0	0	0	0	0	0	0
Main genome;Bacteria;Proteobacteria;Gammaproteobacteria;MBMPE27	MBMPE27	5	22	3	0	0	4	0	1	1	32	0	47	3	11	1	0	3	1	1	0	1	0	4	0	0	0	0	0	14	7	0	1	0	0	0	0	0	0	0	0	1	0	42	29	0	4	3	1
Main genome;Bacteria;Proteobacteria;Gammaproteobacteria;AT-s2-59	AT-s2-59	0	1	0	0	0	2	0	0	0	3	0	14	0	2	0	0	1	1	1	0	0	0	0	0	0	0	0	0	0	6	2	0	0	1	5	0	0	0	0	0	0	0	8	46	0	0	0	0
Main genome;Bacteria;Proteobacteria;Gammaproteobacteria;JTB23	JTB23	0	2	0	0	0	1	0	0	0	0	0	7	0	1	2	0	0	0	0	0	0	0	0	0	0	0	0	0	1	0	0	0	0	0	0	0	0	0	0	0	0	0	43	16	0	0	0	0
Main genome;Bacteria;Proteobacteria;Gammaproteobacteria;EC3	EC3	2	0	4	0	0	0	0	0	0	0	0	0	0	0	2	0	0	0	0	0	0	0	0	0	0	0	0	0	0	2	0	0	0	0	0	0	0	0	0	0	0	0	0	2	0	0	0	0
Main genome;Bacteria;Proteobacteria;Gammaproteobacteria;UBA4486	UBA4486	0	0	0	0	0	0	0	0	0	0	0	0	0	0	0	0	0	0	0	0	0	0	0	0	0	0	0	0	0	0	0	0	0	0	0	0	0	0	0	0	0	0	2	0	0	0	0	0
Main genome;Bacteria;Proteobacteria;Gammaproteobacteria;P0X4b2H11	P0X4b2H11	0	0	0	0	0	0	0	0	0	0	0	0	0	0	0	0	0	0	0	0	0	0	0	0	0	0	0	0	0	0	0	0	0	0	0	0	0	0	0	0	0	0	0	0	0	0	0	0
Main genome;Bacteria;Proteobacteria;Gammaproteobacteria;MD2904-B13	MD2904-B13	0	0	0	0	0	0	0	0	0	0	0	0	0	0	0	0	0	0	0	0	0	0	0	0	0	0	0	0	0	0	0	0	0	0	0	0	0	0	0	0	0	0	2	0	0	0	0	0
Main genome;Bacteria;Proteobacteria;Gammaproteobacteria;SS1-B-04-55	SS1-B-04-55	0	0	0	0	0	0	0	0	0	0	0	0	0	0	0	0	0	0	0	0	0	0	0	0	0	0	0	0	0	0	0	0	0	0	0	0	0	0	0	0	0	0	0	0	0	0	0	0
Main genome;Bacteria;Proteobacteria;Gammaproteobacteria;I3A	I3A	0	0	0	0	0	0	0	0	0	0	0	0	0	0	0	0	0	0	0	0	0	0	0	0	0	0	0	0	0	0	0	0	0	0	0	0	0	0	0	0	0	0	0	2	0	0	0	0
Main genome;Bacteria;Proteobacteria;Alphaproteobacteria;Rhizobiales	Rhizobiales	49	148	79	163	74	8	3	26	8	44	5	32	110	265	166	3	9	7	1	1	3	12	80	7	25	8	17	10	6	45	3	3	0	4	10	7	3	0	2	10	4	6	76	52	60	82	141	7
Main genome;Bacteria;Proteobacteria;Alphaproteobacteria;Caulobacterales	Caulobacterales	0	0	0	0	0	0	0	0	0	0	0	2	0	0	0	0	0	0	0	0	0	0	0	0	0	0	0	0	0	0	0	0	0	0	0	0	0	0	0	0	0	0	2	2	0	0	0	0
Main genome;Bacteria;Proteobacteria;Alphaproteobacteria;Sphingomonadales	Sphingomonadales	0	0	0	0	2	0	0	0	0	0	0	0	0	0	0	0	0	0	0	0	0	0	2	0	0	0	0	0	0	0	0	0	0	0	0	2	0	0	0	0	0	0	0	4	0	0	0	2
Main genome;Bacteria;Proteobacteria;Alphaproteobacteria;Rhodobacterales	Rhodobacterales	0	2	0	0	0	1	0	0	0	0	0	5	0	0	0	1	2	1	0	1	0	0	3	1	4	0	0	0	0	5	0	2	0	0	2	2	0	0	1	0	0	0	10	80	5	8	2	0
Main genome;Bacteria;Proteobacteria;Alphaproteobacteria;Azospirillales	Azospirillales	0	0	0	0	0	0	0	0	0	0	0	0	0	0	0	0	61	0	0	0	0	0	0	0	0	0	0	0	0	0	0	0	0	0	0	0	0	0	0	0	0	0	0	0	0	0	0	0
Main genome;Bacteria;Proteobacteria;Alphaproteobacteria;Rhodospirillales	Rhodospirillales	0	36	5	0	0	8	0	6	0	28	2	62	15	8	6	0	0	0	0	0	2	0	6	0	7	4	4	9	15	7	0	0	3	3	11	4	1	1	0	2	0	9	165	204	0	44	2	1
Main genome;Bacteria;Proteobacteria;Alphaproteobacteria;Rickettsiales	Rickettsiales	0	0	0	0	0	0	0	0	0	0	0	0	0	0	0	0	0	0	0	0	0	0	0	0	0	0	0	0	0	0	0	0	0	0	0	0	0	0	0	0	0	0	2	2	0	0	0	0
Main genome;Bacteria;Proteobacteria;Alphaproteobacteria;Acetobacterales	Acetobacterales	0	0	0	0	0	0	0	0	0	0	0	0	0	0	0	0	0	0	0	0	0	0	0	0	0	0	0	0	0	0	0	0	0	0	0	0	0	0	0	0	0	0	0	0	4	0	0	2
Main genome;Bacteria;Proteobacteria;Alphaproteobacteria;Thalassobaculales	Thalassobaculales	0	0	2	0	0	0	0	0	0	0	0	3	0	0	1	0	0	0	0	0	0	0	0	0	0	0	0	0	0	0	0	0	0	0	0	0	0	0	0	0	0	0	0	3	0	0	0	0
Main genome;Bacteria;Proteobacteria;Alphaproteobacteria;Sneathiellales	Sneathiellales	0	13	5	0	0	4	4	24	3	45	14	6	7	3	7	16	29	19	4	5	2	8	0	6	3	3	0	0	5	1	13	15	21	5	0	1	46	4	24	0	0	0	1	30	0	0	0	0
Main genome;Bacteria;Proteobacteria;Alphaproteobacteria;Parvibaculales	Parvibaculales	0	0	0	0	0	0	0	0	0	0	0	0	2	0	0	0	0	0	0	0	0	0	0	0	0	0	2	0	0	0	0	0	0	0	0	0	0	0	0	0	0	0	0	0	0	0	0	0
Main genome;Bacteria;Proteobacteria;Alphaproteobacteria;Rhodovibrionales	Rhodovibrionales	1	32	23	16	4	13	1	0	1	21	1	65	14	20	49	0	0	0	1	1	0	1	0	0	4	0	3	0	15	17	7	1	0	8	0	0	0	0	1	0	0	2	97	201	0	16	3	0
Main genome;Bacteria;Proteobacteria;Alphaproteobacteria;Kordiimonadales	Kordiimonadales	0	0	0	0	0	0	0	0	0	1	0	0	0	2	0	0	0	0	0	0	0	0	0	0	0	0	0	0	0	0	0	0	0	0	0	0	0	0	0	0	0	0	5	9	0	0	0	0
Main genome;Bacteria;Proteobacteria;Alphaproteobacteria;SAR11 clade	SAR11 clade	0	9	0	0	0	0	0	0	0	0	0	2	3	0	0	0	0	0	0	0	0	0	0	0	0	0	0	0	2	0	0	0	0	0	0	0	0	0	0	1	0	0	1	14	0	0	10	0
Main genome;Bacteria;Proteobacteria;Alphaproteobacteria;Puniceispirillales	Puniceispirillales	6	0	7	2	26	0	1	0	4	0	1	0	2	11	15	0	0	0	0	0	0	0	0	0	0	0	0	0	0	3	0	0	0	0	0	0	0	0	0	0	0	0	0	2	0	0	0	0
Main genome;Bacteria;Proteobacteria;Alphaproteobacteria;Holosporales	Holosporales	0	0	0	0	0	0	0	0	0	0	0	2	0	0	0	0	0	0	0	0	0	0	0	0	0	0	0	0	0	0	0	0	0	0	0	0	0	0	0	0	0	0	0	0	0	0	0	0
Main genome;Bacteria;Proteobacteria;Alphaproteobacteria;Tistrellales	Tistrellales	0	0	0	0	0	0	0	0	0	0	0	0	0	0	0	0	0	0	0	0	0	0	0	0	0	0	0	0	0	0	2	0	0	0	0	0	0	0	0	0	0	0	0	0	0	0	0	0
Main genome;Bacteria;Proteobacteria;Alphaproteobacteria;Micavibrionales	Micavibrionales	0	0	0	0	0	0	0	0	0	0	0	0	0	0	0	0	0	0	0	0	0	0	0	0	0	0	0	0	0	0	0	0	0	0	0	0	0	0	0	0	0	0	0	0	0	0	0	0
Main genome;Bacteria;Proteobacteria;Alphaproteobacteria;Paracaedibacterales	Paracaedibacterales	0	2	0	0	0	0	0	0	0	0	0	0	0	0	0	0	0	0	0	0	0	0	0	0	0	0	0	0	0	0	0	0	0	0	0	0	0	0	0	0	0	0	0	0	0	0	0	0
Main genome;Bacteria;Proteobacteria;Alphaproteobacteria;Caedibacterales	Caedibacterales	0	0	0	0	0	0	0	0	0	0	0	0	0	1	0	0	0	0	0	0	0	0	0	0	0	0	0	0	0	0	0	0	0	0	0	0	0	0	0	0	0	0	0	0	0	0	0	0
Main genome;Bacteria;Proteobacteria;Alphaproteobacteria;Unknown Alphaproteobacteria phylum 1	Unknown Alphaproteobacteria phylum 1	0	0	0	0	0	0	0	0	0	0	0	0	0	0	0	0	0	0	0	0	0	0	0	0	0	0	0	0	0	0	0	0	0	0	0	0	0	0	0	0	0	0	5	0	0	0	0	0
Main genome;Bacteria;Proteobacteria;Alphaproteobacteria;Unknown Alphaproteobacteria phylum 2	Unknown Alphaproteobacteria phylum 2	0	0	0	0	0	0	0	0	0	0	0	0	0	0	0	0	0	0	0	0	0	0	0	0	0	0	0	0	0	0	0	0	0	0	0	0	0	0	0	0	0	0	2	2	0	0	0	0
Main genome;Bacteria;Proteobacteria;Alphaproteobacteria;Unknown Alphaproteobacteria phylum 3	Unknown Alphaproteobacteria phylum 3	0	0	0	0	0	0	0	0	0	0	0	0	0	0	0	0	0	0	0	0	0	0	0	0	0	0	0	0	0	0	0	0	0	0	0	0	0	0	0	0	0	0	0	0	0	0	0	0
Main genome;Bacteria;Proteobacteria;Deltaproteobacteria;Myxococcales	Myxococcales	0	9	3	0	2	3	0	5	4	19	7	36	3	7	5	0	1	1	0	2	0	0	0	0	0	2	2	6	0	5	1	2	1	0	2	0	0	0	0	1	1	0	89	52	0	0	18	0
Main genome;Bacteria;Proteobacteria;Deltaproteobacteria;Desulfuromonadales	Desulfuromonadales	0	0	0	0	0	0	0	0	0	0	0	0	0	0	0	0	0	0	0	0	0	0	0	0	0	0	0	0	0	0	0	0	0	0	0	0	0	0	0	0	0	0	0	0	0	0	0	0
Main genome;Bacteria;Proteobacteria;Deltaproteobacteria;SAR324 clade(Marine group B)	SAR324 clade(Marine group B)	0	5	2	2	0	6	1	16	1	20	5	14	9	7	3	0	3	0	1	0	0	0	0	0	2	0	0	2	2	0	0	0	0	0	0	2	0	0	0	0	3	0	52	26	0	2	0	0
Main genome;Bacteria;Proteobacteria;Deltaproteobacteria;Desulfobacterales	Desulfobacterales	45	63	125	357	87	8	4	84	36	76	31	22	78	146	177	0	7	4	4	1	118	1	7	0	6	2	5	5	13	28	1	1	0	1	1	6	2	0	0	0	0	8	16	0	0	1413	24	3
Main genome;Bacteria;Proteobacteria;Deltaproteobacteria;Bdellovibrionales	Bdellovibrionales	0	0	0	0	0	0	0	0	0	0	0	4	0	4	0	0	0	0	0	0	0	0	0	0	0	0	0	0	0	0	0	0	0	0	0	0	0	0	0	2	4	0	4	12	0	0	0	0
Main genome;Bacteria;Proteobacteria;Deltaproteobacteria;Syntrophobacterales	Syntrophobacterales	119	13	56	194	87	5	26	28	70	67	57	1	42	280	185	2	2	0	1	0	3	0	0	0	0	0	0	0	0	34	0	0	0	0	3	0	0	0	0	0	0	4	1	4	0	23	0	0
Main genome;Bacteria;Proteobacteria;Deltaproteobacteria;Oligoflexales	Oligoflexales	0	4	0	2	0	0	0	1	0	1	0	0	0	4	1	0	0	0	0	0	1	0	2	0	0	0	0	0	0	0	0	0	0	1	0	2	0	0	0	0	0	0	4	6	0	0	7	0
Main genome;Bacteria;Proteobacteria;Deltaproteobacteria;PB19	PB19	0	0	0	0	0	0	0	0	0	0	0	0	0	0	0	0	0	0	0	0	0	0	0	0	0	0	0	0	0	0	0	0	0	0	0	0	0	0	0	0	0	0	0	0	0	0	0	0
Main genome;Bacteria;Proteobacteria;Deltaproteobacteria;Desulfarculales	Desulfarculales	96	123	119	375	235	108	73	297	307	517	310	62	96	340	208	134	195	134	84	126	140	76	146	141	123	267	142	119	88	131	58	113	114	107	97	166	272	128	159	77	104	45	24	3	0	78	25	11
Main genome;Bacteria;Proteobacteria;Deltaproteobacteria;MBNT15	MBNT15	0	128	15	27	6	19	0	25	4	118	2	46	58	2	1	0	3	1	1	0	2	0	9	2	9	3	3	16	14	16	0	0	1	0	5	8	0	0	3	3	1	3	36	0	0	25	28	4
Main genome;Bacteria;Proteobacteria;Deltaproteobacteria;Deltaproteobacteria Incertae Sedis	Deltaproteobacteria Incertae Sedis	0	0	0	0	0	0	0	0	0	0	0	0	0	0	0	0	0	0	0	0	0	0	0	0	0	0	0	0	0	0	0	0	0	0	0	0	0	0	0	0	0	0	0	0	0	0	0	0
Main genome;Bacteria;Proteobacteria;Deltaproteobacteria;Sva0485	Sva0485	76	116	19	149	76	54	74	141	220	222	122	9	31	79	56	258	366	324	211	364	244	290	331	362	191	258	333	475	122	188	175	290	340	220	413	562	672	437	518	282	311	229	7	0	0	11	33	3
Main genome;Bacteria;Proteobacteria;Deltaproteobacteria;Bradymonadales	Bradymonadales	0	0	0	0	0	0	0	0	2	0	0	4	0	0	0	0	0	0	0	0	0	0	0	0	0	0	0	0	0	0	0	0	0	0	0	0	0	0	0	0	0	0	0	6	0	0	0	0
Main genome;Bacteria;Proteobacteria;Deltaproteobacteria;RCP2-54	RCP2-54	0	0	0	0	0	1	0	0	0	0	0	0	0	0	0	0	0	0	0	0	0	0	0	0	0	0	0	0	0	0	0	0	0	0	0	0	0	0	0	0	0	0	0	0	0	0	0	0
Main genome;Bacteria;Proteobacteria;Deltaproteobacteria;DTB120	DTB120	0	0	0	0	0	0	0	0	0	1	0	1	0	0	0	0	0	0	0	0	0	0	0	0	0	0	0	0	0	0	0	0	0	0	0	0	0	0	0	0	0	0	4	0	0	0	0	0
Main genome;Bacteria;Proteobacteria;Deltaproteobacteria;NB1-j	NB1-j	8	26	17	23	10	6	8	3	6	32	3	72	21	34	35	0	0	2	0	0	0	0	0	1	8	0	2	5	4	14	0	4	0	2	0	2	0	0	0	2	0	2	106	172	0	11	11	0
Main genome;Bacteria;Proteobacteria;Deltaproteobacteria;10bav-F6	10bav-F6	0	0	0	0	2	0	0	0	0	7	0	0	0	2	0	0	0	0	0	0	0	0	0	0	0	0	0	0	0	0	0	0	0	0	0	0	0	0	0	0	0	0	1	0	0	0	0	0
Main genome;Bacteria;Proteobacteria;Deltaproteobacteria;FW113	FW113	0	0	0	0	0	0	0	0	0	0	0	0	0	0	0	0	0	0	0	0	0	0	0	0	0	0	0	0	0	0	0	0	0	0	0	0	0	0	0	0	0	0	0	0	0	0	0	0
Main genome;Bacteria;Proteobacteria;Magnetococcia;Magnetococcales	Magnetococcales	0	0	0	0	0	0	0	0	0	0	0	0	0	0	0	0	0	0	0	0	0	0	0	0	0	0	0	0	0	0	0	0	0	0	0	0	0	0	0	0	0	0	0	0	0	0	0	0
Main genome;Bacteria;Proteobacteria;Zetaproteobacteria;Mariprofundales	Mariprofundales	0	0	0	0	0	0	0	0	0	0	0	0	0	0	0	0	0	0	0	0	0	0	0	0	0	0	0	0	0	0	0	0	0	0	0	0	0	0	0	0	0	0	0	0	0	17	0	1
Main genome;Bacteria;Tenericutes;Mollicutes;Izimaplasmatales	Izimaplasmatales	0	0	0	0	0	0	0	2	0	0	0	0	2	2	0	0	0	0	0	0	0	0	0	0	0	0	0	0	0	0	0	0	0	0	0	0	0	0	0	0	0	0	0	0	0	4	0	0
Main genome;Bacteria;Tenericutes;Mollicutes;Mollicutes RF39	Mollicutes RF39	0	0	0	0	0	0	0	0	0	0	0	0	0	0	0	0	0	0	0	0	0	0	0	0	0	0	0	0	0	0	0	0	0	0	0	0	0	0	0	2	0	0	0	0	0	0	0	0
Main genome;Bacteria;Tenericutes;Mollicutes;Haloplasmatales	Haloplasmatales	0	0	2	0	0	0	0	0	0	0	0	0	0	0	0	0	0	0	0	0	0	0	0	0	0	0	0	0	0	0	0	0	0	0	0	0	0	0	0	0	0	0	0	0	0	0	0	0
Main genome;Bacteria;Actinobacteria;Actinobacteria (kingdom);Streptomycetales	Streptomycetales	0	0	0	0	0	0	0	0	0	0	0	0	0	0	0	0	0	0	0	0	0	0	0	0	0	0	0	0	0	0	0	0	0	0	0	0	0	0	0	0	0	0	0	0	0	4	0	0
Main genome;Bacteria;Actinobacteria;Actinobacteria (kingdom);Micrococcales	Micrococcales	0	0	0	0	0	0	0	0	0	0	0	2	0	0	0	0	0	0	0	0	0	0	0	0	1	2	0	2	0	3	0	0	0	0	1	2	0	0	0	2	2	2	2	0	1	1	2	0
Main genome;Bacteria;Actinobacteria;Actinobacteria (kingdom);Actinomycetales	Actinomycetales	0	0	0	0	0	0	0	0	0	0	0	0	0	0	0	0	0	0	0	0	0	0	0	0	0	0	0	0	0	0	0	0	0	0	0	0	0	0	0	0	0	0	0	0	0	0	0	0
Main genome;Bacteria;Actinobacteria;Actinobacteria (kingdom);Corynebacteriales	Corynebacteriales	0	0	0	0	0	0	0	0	0	0	0	0	0	0	0	0	0	0	0	0	0	0	0	0	0	0	0	2	0	0	0	0	0	0	0	0	2	0	0	0	0	2	0	0	0	0	0	0
Main genome;Bacteria;Actinobacteria;Actinobacteria (kingdom);Propionibacteriales	Propionibacteriales	0	0	0	0	0	0	0	0	0	0	0	0	0	0	0	0	0	0	0	0	0	0	0	0	0	0	0	0	0	0	0	0	0	0	0	0	0	0	0	0	0	0	0	0	0	0	0	0
Main genome;Bacteria;Actinobacteria;Actinobacteria (kingdom);Frankiales	Frankiales	0	0	0	0	0	0	0	0	0	0	0	0	0	0	0	0	0	0	0	0	0	0	0	0	0	0	0	0	0	0	0	0	0	0	0	0	0	0	0	0	0	0	0	0	0	0	0	0
Main genome;Bacteria;Actinobacteria;Actinobacteria (kingdom);Bifidobacteriales	Bifidobacteriales	0	0	0	0	0	0	0	0	0	0	0	0	0	0	0	1	0	0	0	0	0	0	0	0	0	0	1	0	0	0	0	0	0	0	0	0	0	0	0	0	0	1	0	0	0	0	0	0
Main genome;Bacteria;Actinobacteria;Actinobacteria (kingdom);Unknown Actinobacteria (kingdom) phylum 1	Unknown Actinobacteria (kingdom) phylum 1	0	0	0	0	0	0	0	0	0	0	0	0	0	0	0	0	0	0	0	0	0	0	0	0	0	0	0	0	0	0	0	0	0	0	0	0	0	0	0	0	0	0	0	0	0	0	0	0
Main genome;Bacteria;Actinobacteria;Coriobacteriia;OPB41	OPB41	0	0	0	0	0	0	0	0	0	0	0	0	0	0	0	0	0	0	0	0	0	0	0	0	0	0	0	0	0	0	0	0	0	0	0	0	0	0	0	0	0	0	0	0	0	0	0	0
Main genome;Bacteria;Actinobacteria;Coriobacteriia;FS118-23B-02	FS118-23B-02	1	0	0	13	16	0	0	0	1	0	0	3	5	11	0	0	0	1	0	0	0	0	0	0	0	2	0	0	0	0	0	0	0	0	1	10	1	3	1	3	0	3	0	0	0	1	0	0
Main genome;Bacteria;Actinobacteria;Coriobacteriia;CG2-30-50-142	CG2-30-50-142	0	4	1	0	0	0	0	0	0	0	0	0	0	3	3	0	0	0	0	0	0	0	0	0	0	0	0	0	0	0	0	0	0	0	0	0	0	0	0	0	0	0	0	0	0	0	0	0
Main genome;Bacteria;Actinobacteria;Thermoleophilia;Solirubrobacterales	Solirubrobacterales	0	3	1	0	0	0	0	0	0	2	0	2	3	2	2	0	0	2	0	0	0	0	0	0	0	0	0	0	0	6	0	0	0	0	0	0	0	0	0	0	0	0	0	0	0	0	0	0
Main genome;Bacteria;Actinobacteria;Thermoleophilia;Gaiellales	Gaiellales	0	1	2	2	1	0	0	0	0	0	0	1	0	3	3	0	0	0	1	0	0	0	0	0	0	0	0	0	0	2	0	0	0	0	0	0	0	0	0	0	0	0	1	7	2	2	0	0
Main genome;Bacteria;Actinobacteria;Acidimicrobiia;Microtrichales	Microtrichales	0	0	0	2	0	0	0	2	0	2	0	0	0	0	2	0	0	0	0	0	0	0	0	0	0	0	0	2	0	2	0	0	0	0	0	0	0	0	0	0	0	0	0	8	0	0	2	0
Main genome;Bacteria;Actinobacteria;Acidimicrobiia;Actinomarinales	Actinomarinales	1	77	10	1	6	13	2	12	2	46	6	75	8	16	9	0	1	0	3	1	2	0	4	0	1	1	2	9	12	10	0	0	0	1	0	0	0	0	0	0	0	0	75	179	3	7	5	1
Main genome;Bacteria;Actinobacteria;Acidimicrobiia;IMCC26256	IMCC26256	0	0	0	0	0	0	0	0	0	0	0	0	0	0	0	0	0	0	0	0	0	0	0	0	0	0	0	0	0	0	0	0	0	0	0	0	0	0	0	0	0	0	0	0	0	0	0	0
Main genome;Bacteria;Bacteroidetes;Bacteroidia;Sphingobacteriales	Sphingobacteriales	1	0	0	1	4	0	0	0	0	2	0	0	2	2	4	1	2	0	0	0	0	0	0	0	0	6	3	0	1	2	0	0	1	0	1	0	4	0	0	1	0	0	0	2	0	0	0	0
Main genome;Bacteria;Bacteroidetes;Bacteroidia;Flavobacteriales	Flavobacteriales	1	3	2	4	1	0	2	2	4	0	2	0	2	3	2	4	15	19	1	6	6	6	50	23	64	33	14	67	0	109	4	3	1	3	15	8	8	8	2	2	4	4	0	28	227	263	494	66
Main genome;Bacteria;Bacteroidetes;Bacteroidia;Bacteroidales	Bacteroidales	14	20	49	57	20	0	7	15	24	24	53	8	35	28	19	4	8	1	0	2	10	3	2	1	15	1	1	14	5	15	0	0	0	0	7	0	5	11	7	6	0	0	1	0	7	17	6	0
Main genome;Bacteria;Bacteroidetes;Bacteroidia;Chitinophagales	Chitinophagales	0	0	0	1	2	2	0	0	0	2	0	0	0	1	0	0	2	0	0	0	0	0	0	0	0	0	0	0	0	0	0	0	0	0	0	0	0	0	0	0	0	0	0	4	0	0	0	0
Main genome;Bacteria;Bacteroidetes;Bacteroidia;Cytophagales	Cytophagales	0	10	1	7	0	1	2	4	1	23	0	17	0	6	7	22	31	5	8	44	29	14	32	30	2	31	24	10	17	15	23	25	31	6	0	14	8	16	11	5	56	8	9	42	0	9	6	0
Main genome;Bacteria;Bacteroidetes;Bacteroidia;Bacteroidetes VC2.1 Bac22	Bacteroidetes VC2.1 Bac22	0	0	0	0	0	0	0	0	0	0	0	0	0	0	0	0	0	0	0	0	0	0	0	0	0	0	0	0	0	0	0	0	0	0	0	0	0	0	0	0	0	0	0	0	0	2	0	0
Main genome;Bacteria;Bacteroidetes;Rhodothermia;Rhodothermales	Rhodothermales	0	2	0	0	0	0	0	0	0	3	1	4	0	0	0	0	0	0	0	0	0	0	0	0	0	0	0	0	2	0	0	0	0	0	0	0	0	0	0	0	0	0	2	31	0	0	0	0
Main genome;Bacteria;Bacteroidetes;Ignavibacteria;Kryptoniales	Kryptoniales	2	15	11	2	0	13	7	39	22	75	37	30	15	13	2	0	6	0	1	0	0	1	1	0	1	0	0	0	6	8	0	0	0	0	1	0	0	0	0	0	1	0	8	11	0	5	7	0
Main genome;Bacteria;Bacteroidetes;Ignavibacteria;OPB56	OPB56	0	0	0	0	0	0	0	0	0	0	0	0	0	0	0	0	0	0	0	0	0	0	0	0	0	0	0	0	0	0	0	0	0	0	0	0	0	0	0	0	0	0	0	0	0	0	0	0
Main genome;Bacteria;Bacteroidetes;Ignavibacteria;Ignavibacteriales	Ignavibacteriales	1	18	14	21	1	0	0	7	2	47	2	25	13	30	28	0	0	0	1	0	0	1	0	0	0	0	0	12	23	0	0	0	0	0	0	1	0	0	0	0	1	0	10	85	0	4	2	4
Main genome;Bacteria;Bacteroidetes;Ignavibacteria;SJA-28	SJA-28	0	1	0	0	0	0	0	0	0	0	0	6	0	0	2	0	0	0	0	0	0	0	0	0	0	0	0	0	5	0	0	0	0	0	0	0	0	0	0	0	0	0	0	0	0	0	0	0
Main genome;Bacteria;Firmicutes;Bacilli;Bacillales	Bacillales	57	34	69	123	46	6	92	7	18	12	26	1	72	203	96	139	759	576	228	114	245	500	1431	844	2619	787	1068	2636	13	4494	10	13	11	38	188	39	13	8	12	63	36	54	31	0	7653	6158	6275	1601
Main genome;Bacteria;Firmicutes;Bacilli;Lactobacillales	Lactobacillales	0	1	0	0	0	1	0	0	0	0	0	0	0	0	0	0	1	0	3	0	0	0	2	0	0	0	3	0	0	0	0	0	0	1	4	4	4	0	0	4	2	8	0	0	0	10	4	0
Main genome;Bacteria;Firmicutes;Clostridia;Clostridiales	Clostridiales	5	2	5	17	3	4	2	3	4	5	1	7	9	20	29	4	17	13	6	6	3	1	21	12	69	18	23	39	0	63	30	19	14	65	251	127	80	21	31	111	132	151	5	2	150	121	134	52
Main genome;Bacteria;Firmicutes;Clostridia;D8A-2	D8A-2	0	0	0	0	0	0	0	0	0	0	0	0	0	0	0	0	0	0	0	0	0	0	1	0	0	0	0	0	0	0	0	0	0	3	1	0	0	0	1	0	0	0	0	0	0	0	0	0
Main genome;Bacteria;Firmicutes;Clostridia;Natranaerobiales	Natranaerobiales	0	0	0	0	0	0	0	0	0	0	2	0	0	0	0	0	0	0	0	0	0	0	0	0	0	0	0	0	0	0	0	0	0	0	0	0	0	0	0	0	0	0	0	0	0	0	0	0
Main genome;Bacteria;Firmicutes;Clostridia;DTU014	DTU014	0	0	0	0	0	0	0	0	0	0	0	0	0	0	0	0	0	0	0	0	0	0	0	0	0	0	0	0	0	0	0	0	0	0	0	0	0	0	0	0	2	0	0	0	0	0	0	0
Main genome;Bacteria;Firmicutes;Clostridia;B55-F-B-G02	B55-F-B-G02	0	0	0	0	0	0	0	0	0	0	0	0	0	0	0	0	0	0	0	0	0	0	0	0	0	0	0	0	0	0	0	0	0	0	0	0	0	0	0	0	0	0	0	0	0	2	0	0
Main genome;Bacteria;Firmicutes;Negativicutes;Selenomonadales	Selenomonadales	0	0	0	0	0	0	0	1	0	0	0	0	0	0	0	0	4	2	1	0	10	0	1	2	1	0	1	2	0	11	2	3	1	4	26	23	1	2	3	14	15	12	0	1	22	11	13	5
Main genome;Bacteria;Spirochaetes;Spirochaetia;Spirochaetales	Spirochaetales	64	27	42	123	116	34	42	92	154	197	138	12	44	162	97	14	16	3	2	8	10	5	10	4	14	18	7	9	37	29	3	5	12	1	13	13	13	8	10	0	0	22	2	0	0	66	20	0
Main genome;Bacteria;Spirochaetes;Leptospirae;Leptospirales	Leptospirales	0	0	0	0	0	0	0	0	0	0	0	0	0	0	0	0	0	0	0	0	0	0	2	2	0	0	0	0	0	0	0	0	0	0	0	0	0	0	0	0	0	0	0	0	0	0	0	0
Main genome;Bacteria;Cyanobacteria;Oxyphotobacteria;Synechococcales	Synechococcales	0	0	0	0	0	0	0	0	0	0	0	0	0	0	0	0	0	0	0	0	0	1	0	0	0	0	0	0	0	0	0	0	0	0	0	0	0	0	0	0	0	0	0	1	0	0	0	0
Main genome;Bacteria;Cyanobacteria;Melainabacteria;Obscuribacterales	Obscuribacterales	0	0	0	0	0	0	0	0	0	2	0	0	0	0	1	0	0	0	0	0	0	0	0	0	0	0	0	0	0	0	0	0	0	0	0	0	0	0	0	0	0	0	3	2	0	0	0	0
Main genome;Bacteria;Verrucomicrobia;Verrucomicrobiae;Opitutales	Opitutales	0	0	0	0	0	2	0	0	0	0	0	0	0	0	3	0	0	0	0	0	0	0	0	0	0	0	0	0	0	0	0	0	0	0	0	0	0	0	0	0	0	0	0	6	0	0	0	0
Main genome;Bacteria;Verrucomicrobia;Verrucomicrobiae;Pedosphaerales	Pedosphaerales	0	0	0	0	0	0	0	0	0	0	0	0	0	0	0	0	0	0	0	0	0	0	0	0	0	0	0	0	2	0	0	0	0	0	0	0	0	0	0	0	0	0	2	0	0	0	0	0
Main genome;Bacteria;Verrucomicrobia;Verrucomicrobiae;Verrucomicrobiales	Verrucomicrobiales	0	0	0	0	0	0	0	0	0	0	0	2	0	0	0	0	0	0	0	0	0	0	0	0	0	0	0	0	0	0	0	0	0	0	0	0	0	0	0	0	0	0	1	5	0	0	0	0
Main genome;Bacteria;Verrucomicrobia;Verrucomicrobiae;S-BQ2-57 soil group	S-BQ2-57 soil group	0	0	0	0	0	0	0	0	0	0	0	0	0	0	0	0	0	0	0	0	0	0	0	0	0	0	0	0	0	0	0	0	0	0	0	0	0	0	0	0	0	0	0	5	0	0	0	0
Main genome;Bacteria;Nitrospirae;Nitrospira;Nitrospirales	Nitrospirales	0	3	0	0	0	5	0	0	0	4	0	43	7	0	2	1	0	0	1	0	0	0	0	0	0	0	0	0	0	4	0	1	2	2	0	0	0	1	0	0	0	0	37	71	0	0	0	0
Main genome;Bacteria;Nitrospirae;Thermodesulfovibrionia;Thermodesulfovibrionales	Thermodesulfovibrionales	0	0	0	1	0	0	0	0	0	0	0	0	0	0	0	0	0	0	0	0	0	0	0	0	0	0	0	0	0	0	1	0	0	3	12	0	2	0	0	1	0	1	0	0	11	57	0	0
Main genome;Bacteria;Epsilonbacteraeota;Campylobacteria;Campylobacterales	Campylobacterales	0	0	0	0	0	0	0	0	0	0	0	0	0	0	0	0	0	0	0	0	0	0	0	0	4	0	0	0	0	0	0	0	0	0	0	0	0	0	0	0	0	0	0	23	0	0	0	0
Main genome;Bacteria;Epsilonbacteraeota;Desulfurellia;Desulfurellales	Desulfurellales	0	0	0	0	0	0	0	0	0	0	0	0	0	0	0	0	0	0	0	0	0	0	0	0	0	0	0	2	0	0	0	0	0	0	0	0	0	0	0	0	0	0	0	0	0	2	0	0
Main genome;Bacteria;Acidobacteria;Acidobacteriia;Solibacterales	Solibacterales	0	4	0	0	0	2	1	3	0	1	2	10	0	0	0	2	1	4	0	0	1	3	2	6	0	6	6	5	8	3	1	3	5	2	0	6	3	0	3	3	7	0	4	22	1	7	0	0
Main genome;Bacteria;Acidobacteria;Acidobacteriia;Subgroup 2	Subgroup 2	1	2	9	1	1	15	8	21	19	16	37	9	7	4	6	0	5	3	0	0	2	1	4	6	19	49	43	24	7	11	1	0	1	0	25	16	4	4	2	11	13	25	17	16	0	2	0	0
Main genome;Bacteria;Acidobacteria;Acidobacteriia;Subgroup 12	Subgroup 12	0	0	0	0	0	0	0	0	0	0	0	0	0	0	0	0	0	0	0	0	0	0	0	0	0	0	0	0	0	0	0	0	0	0	0	0	0	0	0	0	0	0	0	8	0	0	0	0
Main genome;Bacteria;Acidobacteria;Thermoanaerobaculia;Thermoanaerobaculales	Thermoanaerobaculales	19	13	43	18	10	8	1	6	4	5	1	25	38	41	90	0	1	0	0	1	1	0	0	0	0	0	0	0	2	5	3	0	0	0	5	6	0	0	0	0	0	3	34	22	0	8	0	1
Main genome;Bacteria;Acidobacteria;Blastocatellia (Subgroup 4);Blastocatellales	Blastocatellales	1	2	0	0	0	1	0	0	0	1	0	6	0	0	0	0	0	0	0	0	0	0	0	0	0	0	0	0	0	0	0	0	0	0	0	0	0	0	0	0	0	0	10	11	0	10	0	0
Main genome;Bacteria;Acidobacteria;Blastocatellia (Subgroup 4);11-24	11-24	0	0	0	0	0	0	0	0	0	0	0	2	0	0	0	0	0	0	0	0	0	0	0	0	0	0	0	0	0	0	0	0	0	0	0	0	0	0	0	0	0	0	0	0	0	0	0	0
Main genome;Bacteria;Acidobacteria;Holophagae;Subgroup 7	Subgroup 7	0	0	0	0	0	0	0	0	0	0	0	0	0	0	0	0	0	0	0	0	0	0	0	0	0	0	0	0	0	1	0	0	0	0	0	0	0	0	0	0	0	0	1	1	0	0	0	0
Main genome;Bacteria;Acidobacteria;Aminicenantia;Aminicenantales	Aminicenantales	273	679	206	470	526	517	490	1220	1045	1659	1039	309	249	671	471	1065	1158	735	377	642	767	481	644	377	433	409	496	391	476	335	986	1236	1141	960	576	638	1158	1121	1220	564	480	269	75	0	15	310	316	61
Main genome;Bacteria;Chloroflexi;Dehalococcoidia;Dehalococcoidales	Dehalococcoidales	0	0	0	0	0	0	0	0	0	0	0	0	0	0	0	0	0	0	2	0	2	0	2	0	0	0	0	0	0	0	0	0	0	0	0	0	0	0	0	0	0	0	0	0	0	0	0	0
Main genome;Bacteria;Chloroflexi;Dehalococcoidia;vadinBA26	vadinBA26	34	49	21	42	34	9	19	20	25	73	17	40	22	49	40	65	59	62	37	54	37	34	38	38	67	33	23	46	37	29	53	49	93	50	46	42	83	73	79	48	62	99	3	0	0	8	8	2
Main genome;Bacteria;Chloroflexi;Dehalococcoidia;DscP2	DscP2	6	0	1	8	6	0	0	0	0	1	2	0	5	5	1	1	2	1	1	1	0	1	2	0	1	0	0	2	0	0	1	1	0	0	2	0	6	0	0	0	0	0	0	0	0	0	1	0
Main genome;Bacteria;Chloroflexi;Dehalococcoidia;GIF3	GIF3	195	84	94	118	243	52	112	153	205	285	380	19	202	246	284	298	222	283	175	337	297	196	430	349	401	282	320	448	62	290	98	182	281	140	313	269	442	375	338	348	195	400	7	0	1	68	12	9
Main genome;Bacteria;Chloroflexi;Dehalococcoidia;Sh765B-AG-111	Sh765B-AG-111	13	25	4	22	29	0	6	13	12	22	8	0	10	22	13	109	79	79	73	275	176	147	443	437	499	640	459	567	20	156	90	157	208	185	528	518	473	303	357	592	579	491	1	0	2	0	8	1
Main genome;Bacteria;Chloroflexi;Dehalococcoidia;S085	S085	92	299	124	366	336	104	140	265	314	545	312	188	139	236	157	411	220	165	100	239	238	148	251	200	124	196	305	171	241	207	140	204	164	151	356	269	266	455	369	137	141	307	102	61	8	68	54	14
Main genome;Bacteria;Chloroflexi;Dehalococcoidia;H3.93	H3.93	6	4	0	1	5	0	0	0	1	0	5	1	0	5	2	13	13	22	21	63	75	12	21	30	10	36	24	31	4	17	9	30	38	21	10	13	21	52	54	29	18	16	0	0	0	3	4	0
Main genome;Bacteria;Chloroflexi;Dehalococcoidia;SAR202 clade	SAR202 clade	12	55	27	36	44	34	31	42	32	81	87	71	25	52	73	74	133	77	19	76	65	70	99	114	66	172	77	114	30	43	61	75	91	45	60	89	156	69	129	121	112	140	127	170	0	16	4	7
Main genome;Bacteria;Chloroflexi;Dehalococcoidia;SPG12-343-353-B75	SPG12-343-353-B75	5	4	6	4	5	2	4	3	1	11	16	6	10	19	32	8	10	15	1	6	4	10	22	16	52	14	4	28	4	5	3	8	11	0	3	7	6	2	3	17	10	5	0	0	0	1	2	0
Main genome;Bacteria;Chloroflexi;Dehalococcoidia;SPG12-461-471-B8	SPG12-461-471-B8	3	0	11	13	5	0	0	0	0	0	1	0	2	27	24	0	0	0	0	0	0	0	0	0	0	0	0	0	0	0	0	0	0	0	0	0	0	0	0	0	0	0	0	0	0	0	0	0
Main genome;Bacteria;Chloroflexi;Dehalococcoidia;Sh765B-TzT-20	Sh765B-TzT-20	0	0	0	0	0	0	0	0	0	0	0	0	0	0	0	0	0	0	0	0	0	0	0	0	0	0	0	0	0	0	0	0	0	0	0	2	0	0	0	0	0	0	0	0	0	0	0	0
Main genome;Bacteria;Chloroflexi;Dehalococcoidia;GIF9	GIF9	1	10	2	5	2	4	6	12	27	49	21	5	6	3	3	1	14	10	5	1	2	5	7	7	8	7	1	6	2	0	7	6	9	10	27	15	23	4	5	11	4	3	4	0	0	6	0	1
Main genome;Bacteria;Chloroflexi;Dehalococcoidia;ER-E4-17	ER-E4-17	1	0	0	1	3	0	0	0	0	4	1	0	1	6	6	0	1	1	0	1	0	2	4	0	7	0	0	10	0	0	0	0	0	0	0	1	0	0	1	2	0	6	0	0	0	0	0	0
Main genome;Bacteria;Chloroflexi;Dehalococcoidia;t0.6.f	t0.6.f	0	0	0	0	0	0	0	0	0	0	0	0	0	0	0	8	37	5	24	12	23	20	81	63	42	7	10	23	1	6	7	1	10	1	2	0	6	85	22	20	2	0	0	0	0	0	0	0
Main genome;Bacteria;Chloroflexi;Dehalococcoidia;Napoli-4B-65	Napoli-4B-65	10	23	3	19	3	9	3	15	11	25	11	2	6	11	5	26	29	32	30	32	58	27	14	31	18	10	18	21	14	19	7	21	36	16	11	10	14	10	15	11	14	24	0	0	0	13	4	0
Main genome;Bacteria;Chloroflexi;Dehalococcoidia;MSBL5	MSBL5	15	60	18	34	42	26	22	61	96	100	84	24	58	97	97	70	105	88	38	104	61	70	101	95	102	99	117	133	28	66	20	79	101	52	79	135	139	97	122	70	70	67	3	0	0	15	14	2
Main genome;Bacteria;Chloroflexi;Dehalococcoidia;FS117-23B-02	FS117-23B-02	0	0	5	5	2	0	0	0	2	8	1	2	1	2	6	0	1	0	0	0	0	0	1	0	0	0	0	0	0	0	0	2	0	0	0	1	2	0	2	0	0	0	0	0	0	0	2	0
Main genome;Bacteria;Chloroflexi;Dehalococcoidia;FW22	FW22	138	92	66	221	398	31	46	38	90	90	80	2	83	250	160	100	153	104	51	62	27	56	76	53	61	114	84	105	62	83	106	123	129	86	103	131	194	60	170	76	132	217	1	0	0	41	26	5
Main genome;Bacteria;Chloroflexi;Dehalococcoidia;3051bac4-16	3051bac4-16	10	0	13	47	20	0	2	2	8	12	3	0	15	16	17	0	2	3	0	0	0	0	1	3	1	0	1	3	0	1	0	0	0	0	0	1	0	0	0	0	4	0	0	0	0	5	0	1
Main genome;Bacteria;Chloroflexi;Dehalococcoidia;MB-C2-126	MB-C2-126	0	0	0	0	0	0	0	0	0	0	0	0	2	2	0	1	3	0	1	0	2	0	0	0	1	0	1	0	0	0	1	0	0	0	2	0	0	2	3	0	1	0	0	0	0	0	0	0
Main genome;Bacteria;Chloroflexi;Dehalococcoidia;1226B1H1-22-FL	1226B1H1-22-FL	0	3	0	0	0	0	0	0	0	0	0	0	0	0	0	0	0	0	0	0	0	0	0	0	0	0	0	0	0	0	0	0	0	0	0	0	0	0	0	0	0	0	0	0	0	0	0	0
Main genome;Bacteria;Chloroflexi;Dehalococcoidia;JdFR-54	JdFR-54	0	3	0	0	4	0	0	0	1	0	0	0	0	0	0	1	4	1	0	4	2	1	1	2	7	0	3	3	0	0	0	2	6	3	4	9	7	1	3	6	1	8	0	0	0	0	0	0
Main genome;Bacteria;Chloroflexi;Dehalococcoidia;Unknown Dehalococcoidia phylum 1	Unknown Dehalococcoidia phylum 1	0	0	0	0	0	0	0	0	0	0	0	0	0	0	0	0	0	0	0	0	0	0	0	0	0	0	0	0	0	0	0	0	0	0	0	0	0	0	0	0	0	0	0	0	0	0	0	0
Main genome;Bacteria;Chloroflexi;Chloroflexia;Thermomicrobiales	Thermomicrobiales	0	0	0	0	0	0	0	0	0	0	0	0	0	0	0	0	0	0	0	0	0	0	0	0	0	0	0	0	0	0	0	0	0	0	0	0	0	0	0	0	0	0	0	5	0	0	0	0
Main genome;Bacteria;Chloroflexi;Anaerolineae;SBR1031	SBR1031	8	151	12	53	33	18	2	64	31	218	15	128	23	10	6	20	68	55	39	22	20	61	78	71	80	11	74	117	168	154	82	128	123	98	229	72	94	73	53	67	67	118	11	5	0	12	36	5
Main genome;Bacteria;Chloroflexi;Anaerolineae;Anaerolineales	Anaerolineales	256	219	346	1151	325	101	111	232	207	404	192	181	315	636	298	87	45	13	33	41	53	28	46	48	36	47	25	26	43	154	73	85	108	46	20	54	68	32	102	14	6	5	154	85	17	222	61	28
Main genome;Bacteria;Chloroflexi;Anaerolineae;RBG-13-54-9	RBG-13-54-9	0	1	3	2	9	0	0	3	5	1	1	2	3	4	0	3	1	0	0	0	0	0	0	3	0	0	2	2	0	4	1	0	3	0	0	0	1	0	2	0	0	4	0	0	0	1	0	1
Main genome;Bacteria;Chloroflexi;Anaerolineae;Ardenticatenales	Ardenticatenales	0	6	0	1	0	0	0	0	0	0	0	12	3	0	13	0	0	0	0	0	0	0	0	0	0	0	0	0	0	0	0	0	0	0	0	0	0	0	0	0	0	0	3	26	0	0	0	0
Main genome;Bacteria;Chloroflexi;Anaerolineae;Thermoflexales	Thermoflexales	16	695	14	55	49	115	96	257	360	663	153	66	16	11	6	594	1082	443	167	215	186	267	491	341	144	97	196	341	396	140	261	271	245	216	172	329	388	690	625	296	164	316	4	0	0	44	162	57
Main genome;Bacteria;Chloroflexi;Anaerolineae;Caldilineales	Caldilineales	0	0	0	0	0	0	0	1	0	0	0	1	0	0	0	0	0	0	0	0	0	0	0	0	0	0	0	0	0	0	0	0	0	2	0	0	0	0	0	0	0	0	0	1	0	2	0	0
Main genome;Bacteria;Chloroflexi;Anaerolineae;MSB-5B2	MSB-5B2	391	647	109	55	438	105	102	378	343	360	492	10	273	270	159	1511	1139	879	468	1150	1159	1408	1124	1729	1077	2508	2367	683	268	966	440	995	782	722	1404	2964	4248	1241	2041	1947	2291	930	19	0	3	63	76	36
Main genome;Bacteria;Chloroflexi;Anaerolineae;ADurb.Bin180	ADurb.Bin180	1	0	2	12	5	0	2	1	2	3	0	0	0	7	0	0	0	0	0	0	0	0	0	0	0	0	0	0	0	2	0	0	0	0	0	0	0	0	0	0	0	0	0	0	0	3	0	0
Main genome;Bacteria;Chloroflexi;Anaerolineae;1-20	2022-01-20	0	0	0	0	0	0	0	0	0	0	0	0	0	0	0	0	0	0	0	0	0	0	0	0	0	0	0	0	2	0	0	0	0	0	0	0	0	0	0	0	0	0	0	0	0	0	0	0
Main genome;Bacteria;Chloroflexi;Anaerolineae;MSB-5E12	MSB-5E12	1	3	0	0	0	0	0	0	0	1	0	0	0	0	0	0	1	2	2	4	0	4	36	15	6	1	0	32	5	8	1	3	12	9	199	33	3	3	0	37	34	46	0	0	0	0	0	0
Main genome;Bacteria;Chloroflexi;Anaerolineae;KZNMV-5-B42	KZNMV-5-B42	0	0	0	0	0	0	0	0	0	0	0	0	0	0	0	0	0	0	0	0	0	0	0	0	0	0	0	0	0	0	0	0	0	0	0	0	0	0	0	2	0	0	0	0	0	0	0	0
Main genome;Bacteria;Patescibacteria;Gracilibacteria;JGI 0000069-P22	JGI 0000069-P22	0	0	0	0	0	0	0	0	0	0	0	0	0	0	0	0	0	0	0	0	0	0	0	0	0	0	0	0	0	0	0	0	0	0	0	0	0	0	0	0	0	0	0	0	0	0	0	0
Main genome;Bacteria;Patescibacteria;Saccharimonadia;Saccharimonadales	Saccharimonadales	0	0	0	0	0	0	0	0	0	0	0	0	0	0	0	0	0	0	0	0	0	0	0	0	0	0	0	0	2	0	0	0	0	0	2	0	0	0	0	0	0	0	0	0	0	0	0	0
Main genome;Bacteria;Patescibacteria;Parcubacteria;CG1-02-42-13	CG1-02-42-13	0	0	0	3	0	0	0	0	0	0	0	0	0	3	0	0	0	0	0	0	0	0	0	0	0	0	0	0	0	1	0	0	3	0	0	0	0	0	1	0	0	0	0	0	0	0	0	0
Main genome;Bacteria;Patescibacteria;Parcubacteria;GWA2-38-13b	GWA2-38-13b	5	0	3	12	11	0	0	3	4	2	7	7	33	7	10	67	6	4	28	55	66	13	11	37	2	31	11	19	2	10	3	14	21	18	11	31	70	73	59	29	9	0	5	0	0	0	0	1
Main genome;Bacteria;Patescibacteria;Parcubacteria;UBA9983	UBA9983	0	0	3	0	0	0	0	2	1	2	2	4	0	21	11	0	0	0	0	0	0	0	0	0	0	0	0	0	0	0	0	0	0	0	4	0	0	0	0	0	1	0	0	0	0	0	0	0
Main genome;Bacteria;Patescibacteria;Parcubacteria;GWB1-42-6	GWB1-42-6	0	1	1	1	14	0	0	0	0	3	2	2	0	0	0	0	0	1	0	1	1	0	3	0	0	0	0	1	0	0	0	0	0	0	0	0	0	0	0	0	1	1	1	1	0	3	0	2
Main genome;Bacteria;Patescibacteria;Parcubacteria;Paceibacterales	Paceibacterales	13	9	1	5	1	8	0	5	9	3	0	0	0	0	0	1	4	5	2	5	1	0	4	0	4	0	3	2	0	0	0	0	0	0	6	2	0	0	0	0	2	0	0	0	0	11	11	0
Main genome;Bacteria;Patescibacteria;Parcubacteria;CG1-02-40-25	CG1-02-40-25	0	0	0	0	0	0	0	0	0	0	0	0	0	0	0	0	0	0	0	0	0	0	0	0	0	0	0	0	0	0	0	0	0	0	0	0	0	0	0	0	0	0	0	0	0	0	0	0
Main genome;Bacteria;Planctomycetes;Planctomycetacia;Planctomycetales	Planctomycetales	0	4	0	2	0	3	1	15	17	23	7	35	5	4	2	2	4	1	1	0	0	2	0	0	2	0	0	3	4	1	1	0	0	0	0	0	0	0	0	0	0	0	57	61	0	0	3	0
Main genome;Bacteria;Planctomycetes;Planctomycetacia;Isosphaerales	Isosphaerales	0	0	0	0	0	0	0	0	0	0	0	0	0	0	0	0	0	0	0	0	0	0	0	0	0	1	1	0	0	0	0	0	0	0	0	0	0	0	0	0	0	0	0	0	0	0	0	0
Main genome;Bacteria;Planctomycetes;Planctomycetacia;Pirellulales	Pirellulales	14	155	32	70	44	29	27	120	72	182	52	86	42	118	119	99	57	24	18	48	75	60	56	82	60	128	91	26	57	54	30	96	110	52	43	59	170	82	260	53	26	15	113	181	1	75	55	14
Main genome;Bacteria;Planctomycetes;Phycisphaerae;Tepidisphaerales	Tepidisphaerales	0	0	0	0	0	0	0	0	0	0	0	0	0	0	0	0	0	0	0	0	0	0	0	0	0	0	0	0	0	0	0	0	0	0	4	0	0	0	0	0	0	0	0	0	4	0	0	0
Main genome;Bacteria;Planctomycetes;Phycisphaerae;MSBL9	MSBL9	53	30	51	94	113	44	17	84	90	152	121	17	161	126	168	98	156	128	44	149	133	62	44	129	55	71	79	48	47	53	8	20	22	18	29	41	27	34	48	37	23	26	3	0	0	30	29	0
Main genome;Bacteria;Planctomycetes;Phycisphaerae;CCM11a	CCM11a	16	97	107	68	98	32	17	98	42	352	132	80	126	147	166	165	194	174	36	202	52	84	114	120	13	8	27	18	101	38	9	38	13	36	3	8	38	63	277	1	0	0	76	88	0	50	60	4
Main genome;Bacteria;Planctomycetes;Phycisphaerae;C86	C86	0	0	0	0	0	0	0	0	0	0	0	2	2	0	0	0	0	0	0	0	0	0	0	0	0	0	0	0	0	0	0	0	0	0	0	0	0	0	0	0	0	0	0	8	0	0	4	0
Main genome;Bacteria;Planctomycetes;Phycisphaerae;Phycisphaerales	Phycisphaerales	32	32	23	20	18	36	16	92	27	193	33	125	33	26	30	40	24	5	0	10	9	8	8	21	15	23	38	45	26	22	1	27	5	14	5	12	113	8	154	5	7	7	200	366	0	9	40	4
Main genome;Bacteria;Planctomycetes;Phycisphaerae;DG-20	DG-20	0	0	0	0	0	0	0	1	0	0	0	0	0	0	0	0	0	0	0	0	0	0	0	0	0	0	0	0	0	0	0	0	0	0	0	0	0	0	0	0	0	0	0	0	0	2	0	0
Main genome;Bacteria;Planctomycetes;Phycisphaerae;mle1-8	mle1-8	1	33	9	4	15	0	0	4	19	8	20	1	0	7	11	99	59	95	9	83	73	88	109	147	24	120	58	83	23	47	16	17	19	11	15	34	55	51	38	32	20	1	4	0	1	6	10	0
Main genome;Bacteria;Planctomycetes;Phycisphaerae;Pla1 lineage	Pla1 lineage	1	0	0	1	5	1	0	2	2	4	2	1	1	13	1	0	2	0	0	0	0	0	0	8	0	0	0	0	0	0	1	3	0	0	0	0	0	0	0	0	2	2	1	0	0	2	0	0
Main genome;Bacteria;Planctomycetes;Phycisphaerae;S-70	S-70	0	2	2	0	0	0	0	0	1	8	0	2	0	2	0	0	0	0	0	0	0	2	0	0	0	0	0	0	9	10	0	0	0	0	0	0	0	0	0	0	0	0	6	0	0	0	0	0
Main genome;Bacteria;Planctomycetes;Phycisphaerae;Amsterdam-1B-07	Amsterdam-1B-07	0	0	0	2	0	0	0	2	0	1	0	1	0	0	3	0	0	0	0	0	0	0	0	0	2	0	0	0	0	0	0	0	0	0	0	0	0	0	0	0	0	0	3	0	0	0	0	0
Main genome;Bacteria;Planctomycetes;Phycisphaerae;B103G10	B103G10	0	21	0	2	0	8	4	2	3	17	4	6	0	0	0	3	3	0	3	0	0	1	3	0	0	1	0	14	16	29	0	0	0	0	0	0	0	0	0	0	0	0	9	2	0	0	16	0
Main genome;Bacteria;Planctomycetes;Brocadiae;Brocadiales	Brocadiales	0	0	0	0	0	0	0	0	0	0	0	2	0	0	2	0	0	0	0	0	0	0	0	0	3	1	0	0	0	0	0	0	0	0	0	0	0	0	0	0	0	0	4	0	0	0	0	0
Main genome;Bacteria;Planctomycetes;Brocadiae;SM23-32	SM23-32	0	0	0	0	0	0	0	0	0	0	0	0	0	0	0	0	1	0	0	0	0	0	0	0	0	0	2	0	0	0	0	0	0	0	0	0	0	0	0	0	0	0	0	0	0	2	0	0
Main genome;Bacteria;Halanaerobiaeota;Halanaerobiia;Halanaerobiales	Halanaerobiales	0	1	0	1	0	0	0	0	0	0	0	0	0	2	0	0	0	0	0	0	0	0	0	0	0	0	0	0	0	0	0	0	0	0	0	0	0	0	0	0	0	0	0	0	0	0	0	0
Main genome;Bacteria;Nitrospinae;Nitrospinia;Nitrospinales	Nitrospinales	1	1	0	0	0	1	0	0	0	1	0	5	1	0	0	0	0	0	0	0	0	0	0	0	0	0	0	0	5	2	0	0	0	0	0	0	0	0	0	0	0	0	56	38	0	10	0	0
Main genome;Bacteria;Chlamydiae;Chlamydiae (kingdom);Chlamydiales	Chlamydiales	11	63	54	24	14	3	0	21	1	82	16	34	66	72	109	0	10	0	0	1	1	2	1	0	0	1	0	3	6	6	0	0	0	2	0	8	0	0	0	1	1	4	47	38	0	17	36	4
Main genome;Bacteria;Gemmatimonadetes;Gemmatimonadetes (kingdom);Gemmatimonadales	Gemmatimonadales	3	12	1	1	1	9	10	25	21	60	25	30	5	4	1	24	35	27	15	5	0	5	27	4	19	1	0	2	7	3	13	13	11	23	10	14	5	4	13	0	0	0	33	90	0	11	4	1
Main genome;Bacteria;Lentisphaerae;Lentisphaeria;Lentisphaerales	Lentisphaerales	0	0	0	0	0	0	0	0	0	0	0	0	0	0	0	0	0	0	0	0	0	0	0	0	0	0	0	0	0	0	0	2	0	0	0	0	0	0	0	0	0	0	0	5	0	0	0	0
Main genome;Bacteria;Lentisphaerae;Lentisphaeria;Victivallales	Victivallales	0	0	0	0	0	0	0	0	0	0	0	2	0	0	2	0	0	0	0	0	0	0	0	0	0	0	0	0	0	0	0	0	0	0	0	0	0	0	0	0	0	0	0	4	0	0	0	0
Main genome;Bacteria;Lentisphaerae;Oligosphaeria;Oligosphaerales	Oligosphaerales	0	0	0	0	0	0	0	0	0	1	0	1	0	0	0	0	0	0	0	0	0	0	0	0	0	0	0	0	0	0	0	0	0	0	0	0	0	0	0	0	0	0	0	0	0	0	0	0
Main genome;Bacteria;Lentisphaerae;Oligosphaeria;SS1-B-02-17	SS1-B-02-17	0	0	0	0	0	0	0	0	0	0	0	0	0	0	0	0	0	0	0	0	0	0	0	0	0	0	0	0	0	0	0	0	0	0	0	0	0	0	0	0	0	0	0	4	0	0	0	0
Main genome;Bacteria;Thermotogae;Thermotogae (kingdom);Mesoaciditogales	Mesoaciditogales	0	0	0	0	0	0	0	0	0	0	0	0	0	0	0	0	0	0	0	0	0	0	0	0	0	0	0	0	0	0	0	0	0	0	0	0	0	0	0	0	0	0	0	0	0	114	0	0
Main genome;Bacteria;Dependentiae;Babeliae;Babeliales	Babeliales	6	6	5	20	2	3	0	6	4	35	3	8	11	10	18	0	0	0	0	0	0	1	3	3	0	0	0	4	0	8	0	0	0	0	2	2	0	0	0	0	3	0	7	23	0	5	9	0
Main genome;Bacteria;Elusimicrobia;Elusimicrobia (kingdom);Lineage IV	Lineage IV	0	0	2	0	0	0	0	0	0	2	0	6	0	0	2	0	0	0	0	0	0	0	0	0	0	0	0	0	0	0	0	0	0	0	0	0	0	0	0	0	0	0	5	3	0	0	0	0
Main genome;Bacteria;Elusimicrobia;Elusimicrobia (kingdom);MD2894-B20	MD2894-B20	7	1	8	12	13	3	1	4	4	17	8	0	7	5	15	0	1	2	0	0	0	0	0	0	0	0	0	0	0	1	0	0	2	0	5	0	0	0	0	2	0	0	2	0	0	0	12	0
Main genome;Bacteria;Elusimicrobia;Elusimicrobia (kingdom);Elusimicrobiales	Elusimicrobiales	0	0	0	0	0	0	0	0	0	0	0	0	0	0	0	0	0	0	0	0	0	0	0	0	0	0	0	0	0	0	0	0	0	0	0	0	0	0	0	0	0	0	0	0	0	0	0	0
Main genome;Bacteria;Elusimicrobia;Elusimicrobia (kingdom);MVP-88	MVP-88	0	0	0	0	0	0	0	0	0	0	0	0	0	0	0	0	0	0	0	0	0	0	0	0	0	0	0	0	0	0	0	0	0	0	0	0	0	0	0	0	0	0	0	4	0	0	0	0
Main genome;Bacteria;Elusimicrobia;Endomicrobia;Endomicrobiales	Endomicrobiales	0	0	3	0	0	0	0	0	0	0	0	0	0	0	1	0	0	0	0	0	1	0	0	1	0	0	1	0	0	0	0	0	0	0	2	0	0	0	0	2	2	5	0	0	0	2	0	0
Main genome;Bacteria;Armatimonadetes;Fimbriimonadia;Fimbriimonadales	Fimbriimonadales	0	9	0	0	0	0	0	13	0	21	2	19	0	0	0	0	0	0	0	0	0	0	0	0	0	0	0	0	2	1	0	0	0	0	0	0	0	0	0	0	0	0	6	10	0	0	0	0
Main genome;Bacteria;Omnitrophicaeota;Omnitrophia;Omnitrophales	Omnitrophales	2	5	1	0	1	1	3	4	4	29	13	15	1	2	5	1	2	0	0	0	0	0	2	0	0	1	2	0	0	1	0	0	0	0	0	0	0	0	0	0	0	0	16	5	0	2	0	0
Main genome;Bacteria;Latescibacteria;Latescibacteria (kingdom);Latescibacterales	Latescibacterales	2	55	3	11	14	10	3	43	6	114	20	48	18	19	10	41	28	15	9	10	5	31	25	4	7	8	15	19	22	9	20	16	10	12	4	4	31	7	6	6	6	1	56	17	0	7	8	0
Main genome;Bacteria;Hydrogenedentes;Hydrogenedentia;Hydrogenedentiales	Hydrogenedentiales	0	0	2	4	3	0	0	0	0	7	0	5	0	2	7	0	0	0	1	0	0	0	0	0	0	0	2	1	0	1	0	0	0	0	0	6	3	3	0	0	0	0	1	5	0	2	0	0
Main genome;Bacteria;Kiritimatiellaeota;Kiritimatiellae;WCHB1-41	WCHB1-41	1	2	0	3	3	0	0	0	0	0	0	3	0	4	2	0	2	0	0	0	2	0	0	0	0	0	2	1	2	0	0	1	2	0	0	0	1	3	4	0	0	0	0	4	0	5	0	0
Main genome;Bacteria;Calditrichaeota;Calditrichia;Calditrichales	Calditrichales	8	98	15	29	13	10	8	29	49	70	35	35	11	15	15	101	218	99	30	25	37	54	101	42	55	73	56	133	136	17	251	150	74	108	172	183	111	112	68	146	93	105	15	10	15	8	21	2
Main genome;Bacteria;Rokubacteria;NC10;Methylomirabilales	Methylomirabilales	24	190	174	13	25	35	6	53	7	171	5	374	132	133	176	35	23	9	5	3	3	3	10	4	4	3	10	6	53	19	3	8	9	10	8	6	0	6	18	7	9	4	319	243	0	16	40	12
Main genome;Bacteria;Caldiserica;Caldisericia;Caldisericales	Caldisericales	0	0	0	0	0	0	0	0	0	0	0	0	0	0	0	0	0	0	0	0	0	0	0	0	0	0	0	0	0	0	0	0	0	0	0	0	0	0	0	0	0	0	0	0	0	434	0	0
Main genome;Bacteria;Fibrobacteres;Fibrobacteria;Fibrobacterales	Fibrobacterales	0	0	0	0	0	0	0	0	0	0	0	0	0	0	0	0	0	0	0	2	8	0	0	0	0	0	0	0	0	0	0	0	2	0	0	0	0	0	0	0	1	1	0	0	0	0	0	0
Main genome;Bacteria;Modulibacteria;Moduliflexia;Moduliflexales	Moduliflexales	0	0	1	0	0	0	0	0	1	1	0	0	1	0	4	0	0	0	0	0	0	0	0	0	0	0	0	0	0	0	0	0	0	0	0	0	0	0	0	0	0	0	0	0	0	0	0	0
Main genome;Bacteria;Dictyoglomi;Dictyoglomia;Dictyoglomales	Dictyoglomales	0	0	0	0	0	0	0	0	0	0	0	0	0	0	0	1	0	0	0	0	0	0	0	0	0	0	0	0	0	0	1	0	0	0	0	0	0	0	0	0	0	0	0	0	0	0	0	0
Main genome;Bacteria;Entotheonellaeota;Entotheonellia;Entotheonellales	Entotheonellales	0	0	0	0	0	0	0	0	0	2	0	2	0	0	0	0	0	0	0	0	0	0	0	0	0	0	0	0	0	0	0	0	0	0	0	0	0	0	0	0	0	0	2	4	0	0	0	0
Main genome;Bacteria;Thermosulfidibacteraeota;Thermosulfidibacteria;Thermosulfidibacterales	Thermosulfidibacterales	0	0	0	0	0	0	0	0	0	0	0	0	0	0	0	0	0	0	0	0	0	0	0	0	0	0	0	0	0	0	0	0	0	0	0	0	0	0	0	0	0	0	0	0	0	44	0	0
Main genome;Archaea;Euryarchaeota;Thermococci;Thermococcales	Thermococcales	0	0	0	0	0	0	0	0	0	0	0	0	0	0	0	0	0	0	0	0	0	0	0	0	0	0	0	0	0	0	0	0	0	0	0	0	0	0	0	0	0	0	0	0	0	2	0	0
Main genome;Archaea;Euryarchaeota;Thermococci;Methanofastidiosales	Methanofastidiosales	3	1	2	0	7	4	0	1	1	7	9	0	8	6	6	3	0	1	0	0	0	0	0	1	0	0	0	0	0	7	0	0	0	0	0	0	0	0	1	0	0	0	0	0	0	20	0	0
Main genome;Archaea;Euryarchaeota;Thermococci;Unknown Thermococci phylum 1	Unknown Thermococci phylum 1	0	0	0	0	0	0	0	0	0	0	0	0	0	0	1	0	0	0	0	0	0	0	0	0	0	0	0	0	0	0	0	0	0	0	0	0	0	0	0	0	0	0	0	0	0	0	0	0
Main genome;Archaea;Euryarchaeota;Methanomicrobia;Methanosarcinales	Methanosarcinales	2	1	0	0	0	0	0	0	0	0	0	2	0	0	1	0	0	0	0	0	0	0	2	0	0	0	0	2	0	0	0	0	0	0	0	1	0	0	0	0	0	0	0	0	0	0	0	0
Main genome;Archaea;Euryarchaeota;Methanomicrobia;Methanocellales	Methanocellales	0	0	0	0	0	0	0	0	0	0	0	0	0	2	0	0	0	0	0	0	0	0	0	0	0	0	0	0	0	0	0	0	0	0	0	0	0	0	0	0	0	0	0	0	0	0	0	0
Main genome;Archaea;Euryarchaeota;Methanobacteria;Methanobacteriales	Methanobacteriales	4	1	0	3	3	1	3	6	0	11	7	0	0	7	0	0	0	0	0	0	0	0	0	0	0	0	0	0	0	0	0	0	0	0	5	0	0	0	0	0	0	0	0	0	0	0	17	3
Main genome;Archaea;Euryarchaeota;Methanobacteria;Unknown Methanobacteria phylum 1	Unknown Methanobacteria phylum 1	0	0	0	0	0	0	0	0	0	93	0	0	0	0	0	0	0	0	0	0	0	0	0	0	0	0	0	0	9	0	0	0	0	0	0	0	0	0	0	0	0	0	0	0	0	0	0	0
Main genome;Archaea;Euryarchaeota;Thermoplasmata;Methanomassiliicoccales	Methanomassiliicoccales	0	0	0	0	0	1	1	0	0	0	0	0	0	0	0	0	0	0	0	0	0	0	0	0	0	0	0	0	0	0	0	0	0	0	0	0	0	0	0	0	0	0	0	0	0	0	0	0
Main genome;Archaea;Euryarchaeota;Thermoplasmata;Marine Benthic Group D and DHVEG-1	Marine Benthic Group D and DHVEG-1	33	14	25	50	208	4	6	25	58	52	36	2	41	74	58	19	6	1	0	1	0	2	0	0	8	0	0	0	4	24	0	0	2	18	0	0	0	0	0	0	0	0	2	0	0	57	0	3
Main genome;Archaea;Euryarchaeota;Thermoplasmata;JdFR-43	JdFR-43	0	0	0	0	0	0	0	0	0	0	0	0	0	0	0	0	0	0	0	0	0	0	0	0	0	0	0	0	0	0	0	0	0	0	0	0	0	0	0	0	0	0	0	0	0	0	0	0
Main genome;Archaea;Euryarchaeota;Thermoplasmata;Marine Group II	Marine Group II	0	0	0	0	0	0	0	0	0	0	0	0	0	0	0	0	0	0	0	0	0	0	0	0	0	0	0	0	0	2	0	0	0	0	0	0	0	0	0	0	0	0	0	0	0	0	0	0
Main genome;Archaea;Euryarchaeota;Thermoplasmata;SG8-5	SG8-5	32	76	24	211	72	98	35	279	306	336	214	7	52	69	13	187	161	82	10	65	21	81	45	91	40	25	18	29	85	122	106	69	121	69	9	88	47	17	67	29	18	31	8	0	4	56	117	29
Main genome;Archaea;Euryarchaeota;Thermoplasmata;Marine Group III	Marine Group III	0	0	0	0	0	0	2	0	0	0	0	0	2	0	0	0	0	0	0	0	0	0	0	0	0	0	0	0	0	0	0	0	0	0	0	0	0	0	0	0	0	0	0	0	0	4	0	0
Main genome;Archaea;Euryarchaeota;Archaeoglobi;Archaeoglobales	Archaeoglobales	0	0	0	0	0	0	0	0	0	0	0	0	0	0	0	0	0	0	0	0	0	0	0	0	0	0	0	0	0	0	0	0	0	0	0	0	0	0	0	0	0	0	0	0	0	8	0	0
Main genome;Archaea;Crenarchaeota;Crenarchaeota Incertae Sedis;Aigarchaeales	Aigarchaeales	4	0	0	5	0	0	0	1	0	0	4	0	0	8	0	0	0	0	1	2	3	1	0	11	0	2	0	5	0	1	0	0	0	0	0	0	0	0	1	0	0	0	0	0	0	11	0	0
Main genome;Archaea;Thaumarchaeota;Nitrososphaeria;Nitrosopumilales	Nitrosopumilales	2	4	1	3	4	2	0	0	1	3	0	42	13	8	10	0	0	0	1	0	0	0	3	0	0	1	0	0	0	0	0	0	0	0	1	0	0	0	1	0	0	0	50	218	0	0	0	2
Main genome;Archaea;Thaumarchaeota;Nitrososphaeria;Nitrosotaleales	Nitrosotaleales	0	0	0	0	0	0	0	0	0	0	0	0	0	0	0	0	0	0	0	0	0	0	0	0	0	0	0	0	0	0	0	0	0	0	0	0	0	0	0	0	0	0	0	0	0	0	0	0
Main genome;Archaea;Nanoarchaeaeota;Nanohaloarchaeia;Aenigmarchaeales	Aenigmarchaeales	6	21	11	11	21	38	19	73	58	141	84	14	23	18	29	28	11	2	1	34	46	8	14	18	11	75	47	46	3	18	9	28	21	0	6	4	89	4	11	3	3	11	3	4	0	61	27	3
Main genome;Archaea;Nanoarchaeaeota;Nanohaloarchaeia;Deep Sea Euryarchaeotic Group(DSEG)	Deep Sea Euryarchaeotic Group(DSEG)	23	1	9	61	29	12	4	15	25	76	11	15	35	28	32	1	3	2	1	0	1	4	6	19	11	7	9	9	2	11	0	0	2	0	2	0	0	2	0	3	0	2	2	0	0	67	9	0
Main genome;Archaea;Nanoarchaeaeota;Nanohaloarchaeia;Unknown Nanohaloarchaeia phylum 1	Unknown Nanohaloarchaeia phylum 1	0	0	0	1	0	0	0	0	0	0	0	0	0	1	0	0	0	0	0	0	0	0	0	0	0	0	0	0	0	0	0	0	0	0	0	0	0	0	0	0	0	0	0	0	0	0	0	0
Main genome;Archaea;Diapherotrites;Iainarchaeia;Iainarchaeales	Iainarchaeales	6	4	8	15	14	8	0	1	6	9	5	0	14	4	21	6	8	1	1	58	7	1	2	7	1	9	2	3	2	4	1	3	7	5	5	4	27	9	2	3	0	2	0	0	0	19	0	0
Chloroplast;Bacteria (Chloroplast);Cyanobacteria (Chloroplast);Oxyphotobacteria (Chloroplast);Prasinoderma (Chloroplast) (Oxyphotobacteria (Chloroplast))	Prasinoderma (Chloroplast) (Oxyphotobacteria (Chloroplast))	0	0	0	0	0	0	0	0	0	0	0	0	0	0	0	0	0	0	0	0	0	0	0	0	0	0	0	0	0	0	0	0	0	0	0	0	0	0	0	0	0	0	0	0	0	0	0	0
Mitochondria;Bacteria (Mitochondrion);Proteobacteria (Mitochondrion);Alphaproteobacteria (Mitochondrion);Rickettsiales (Mitochondrion)	Rickettsiales (Mitochondrion)	0	0	0	0	0	0	0	0	0	0	0	0	0	0	0	0	0	0	0	0	0	0	0	0	0	0	0	0	0	0	0	0	0	0	0	0	0	0	0	0	0	0	0	0	0	0	0	0
Mitochondria;Bacteria (Mitochondrion);Proteobacteria (Mitochondrion);Alphaproteobacteria (Mitochondrion);Unknown Alphaproteobacteria (Mitochondrion) phylum 1	Unknown Alphaproteobacteria (Mitochondrion) phylum 1	0	0	0	0	0	0	0	0	0	0	0	0	0	0	0	0	0	0	0	0	0	0	0	0	0	0	0	0	0	0	0	0	0	0	0	0	0	0	0	0	0	0	0	2	0	0	0	0
	Family
Main genome;Bacteria;Proteobacteria;Gammaproteobacteria;Enterobacteriales;Enterobacteriaceae	Enterobacteriaceae	1	5	0	3	0	0	0	0	0	0	1	0	1	3	3	5	18	8	6	6	2	5	13	7	36	16	27	45	0	76	14	13	11	25	148	112	18	15	25	64	75	73	0	1	164	125	140	23
Main genome;Bacteria;Proteobacteria;Gammaproteobacteria;Pseudomonadales;Pseudomonadaceae	Pseudomonadaceae	71	37	3	6	3	0	1	0	0	0	1	1	1	17	79	10	34	28	4	5	7	15	52	22	103	16	37	117	17	100	40	25	11	39	104	87	21	10	12	54	47	92	2	1	267	273	269	37
Main genome;Bacteria;Proteobacteria;Gammaproteobacteria;Betaproteobacteriales;Burkholderiaceae	Burkholderiaceae	0	0	0	4	1	0	1	0	1	0	0	0	0	1	2	0	3	6	2	0	0	1	4	6	19	2	7	14	0	24	10	6	4	14	85	41	5	9	9	28	35	53	0	1	78	53	52	7
Main genome;Bacteria;Proteobacteria;Gammaproteobacteria;Betaproteobacteriales;Neisseriaceae	Neisseriaceae	0	2	0	0	0	0	0	0	0	0	0	0	0	1	0	1	0	0	0	1	3	3	15	1	22	8	0	1	0	1	0	0	0	0	17	7	0	1	0	6	13	5	0	0	0	0	5	0
Main genome;Bacteria;Proteobacteria;Gammaproteobacteria;Betaproteobacteriales;Aquaspirillaceae	Aquaspirillaceae	0	0	0	0	0	0	0	0	0	0	0	0	0	0	0	0	0	0	0	0	0	0	0	0	0	0	0	0	0	0	0	0	0	0	0	2	0	0	0	1	0	0	0	0	0	0	0	0
Main genome;Bacteria;Proteobacteria;Gammaproteobacteria;Betaproteobacteriales;Methylophilaceae	Methylophilaceae	0	0	0	0	0	0	0	0	0	0	0	0	0	0	0	0	0	0	0	0	0	0	0	0	0	0	0	0	0	0	0	0	0	0	0	0	0	0	0	0	0	0	0	0	4	0	0	0
Main genome;Bacteria;Proteobacteria;Gammaproteobacteria;Betaproteobacteriales;Nitrosomonadaceae	Nitrosomonadaceae	0	0	0	0	0	0	0	0	0	1	0	0	0	0	0	0	0	0	0	0	0	0	0	0	0	0	0	0	0	0	0	0	0	0	0	0	0	0	0	0	0	0	1	0	0	0	0	0
Main genome;Bacteria;Proteobacteria;Gammaproteobacteria;Vibrionales;Vibrionaceae	Vibrionaceae	0	0	0	0	0	0	0	0	0	0	0	2	0	0	2	0	0	0	0	0	0	0	0	0	0	2	0	0	2	0	0	0	0	0	0	0	0	0	0	0	0	0	0	0	2	0	0	0
Main genome;Bacteria;Proteobacteria;Gammaproteobacteria;Alteromonadales;Pseudoalteromonadaceae	Pseudoalteromonadaceae	6322	408	46	0	0	722	0	1	3	0	0	13	59	0	0	1	3	0	3	0	3	7	13	2	19	7	18	15	971	1	3	0	0	0	0	5	2	0	0	1	3	4	0	0	10	0	35	12
Main genome;Bacteria;Proteobacteria;Gammaproteobacteria;Alteromonadales;Shewanellaceae	Shewanellaceae	0	0	0	0	0	16	0	0	0	1	0	10	0	58	0	0	0	0	0	0	0	0	0	0	0	0	0	0	1	0	0	0	0	0	0	0	0	0	0	0	0	0	2	3	0	0	0	0
Main genome;Bacteria;Proteobacteria;Gammaproteobacteria;Alteromonadales;Moritellaceae	Moritellaceae	0	0	0	0	0	139	0	0	0	0	0	0	0	0	0	0	0	0	0	0	0	0	0	0	0	0	0	0	0	0	0	0	0	0	0	0	0	0	0	0	0	0	0	0	0	0	0	0
Main genome;Bacteria;Proteobacteria;Gammaproteobacteria;Alteromonadales;Colwelliaceae	Colwelliaceae	0	0	0	0	0	27	0	0	0	1	0	4	0	127	0	0	0	0	0	0	0	0	0	0	0	0	0	0	18	0	0	0	0	0	0	0	0	0	0	0	0	0	2	0	0	0	0	0
Main genome;Bacteria;Proteobacteria;Gammaproteobacteria;Alteromonadales;Alteromonadaceae	Alteromonadaceae	4	0	0	0	0	11	0	0	0	0	0	0	0	0	0	0	0	0	0	0	0	0	0	0	0	0	0	0	0	0	0	0	0	0	0	0	0	0	0	0	0	0	0	0	0	0	0	0
Main genome;Bacteria;Proteobacteria;Gammaproteobacteria;Oceanospirillales;Nitrincolaceae	Nitrincolaceae	0	0	0	0	0	1	0	0	0	0	0	7	0	0	0	0	2	0	1	0	0	0	0	0	0	0	0	0	0	0	0	1	0	0	0	0	0	0	0	0	0	0	3	1	0	16	0	0
Main genome;Bacteria;Proteobacteria;Gammaproteobacteria;Oceanospirillales;Kangiellaceae	Kangiellaceae	0	0	0	0	0	0	0	0	0	0	0	0	0	0	0	0	0	0	0	0	0	0	0	0	0	0	0	0	0	0	0	0	0	0	0	0	0	0	0	0	0	0	0	2	0	0	0	0
Main genome;Bacteria;Proteobacteria;Gammaproteobacteria;Oceanospirillales;Alcanivoracaceae	Alcanivoracaceae	0	0	0	0	0	0	0	0	0	2	0	0	0	0	0	0	0	0	0	0	0	0	0	0	0	0	0	0	0	0	0	0	0	0	0	0	0	0	0	0	0	0	2	2	0	0	0	0
Main genome;Bacteria;Proteobacteria;Gammaproteobacteria;Oceanospirillales;Pseudohongiellaceae	Pseudohongiellaceae	0	0	0	0	0	0	0	0	0	0	0	2	0	0	0	0	0	0	0	0	0	0	0	0	0	0	0	0	0	0	0	0	0	0	0	0	0	0	0	0	0	0	0	0	0	0	0	0
Main genome;Bacteria;Proteobacteria;Gammaproteobacteria;Oceanospirillales;Saccharospirillaceae	Saccharospirillaceae	0	0	0	0	0	9	0	0	0	0	0	9	0	0	0	0	0	0	0	0	0	0	0	0	0	0	0	0	0	0	0	0	0	0	0	2	0	0	0	0	0	0	0	0	0	0	0	0
Main genome;Bacteria;Proteobacteria;Gammaproteobacteria;Oceanospirillales;Unknown Oceanospirillales class 1	Unknown Oceanospirillales class 1	0	0	0	0	0	0	0	0	0	0	0	0	0	0	0	0	0	0	0	0	0	0	0	0	0	0	0	0	0	0	0	0	0	0	0	0	0	0	0	0	0	0	0	2	0	0	0	0
Main genome;Bacteria;Proteobacteria;Gammaproteobacteria;Cellvibrionales;Microbulbiferaceae	Microbulbiferaceae	0	0	0	0	0	0	0	0	0	0	0	0	0	0	0	0	0	0	0	0	0	0	0	0	0	0	0	0	0	2	0	0	0	0	0	0	0	0	0	0	0	0	0	0	0	0	0	0
Main genome;Bacteria;Proteobacteria;Gammaproteobacteria;Cellvibrionales;Cellvibrionaceae	Cellvibrionaceae	0	0	0	0	0	0	0	0	0	0	0	2	0	0	0	0	0	0	0	0	0	0	0	0	0	0	0	0	0	0	0	0	0	0	0	0	0	0	0	0	0	0	0	6	0	0	0	0
Main genome;Bacteria;Proteobacteria;Gammaproteobacteria;Cellvibrionales;Halieaceae	Halieaceae	0	0	0	0	0	0	0	0	0	0	0	0	0	0	0	0	0	0	0	0	0	0	0	0	0	0	0	0	2	0	0	0	0	0	0	0	0	0	0	0	0	0	0	6	0	0	0	0
Main genome;Bacteria;Proteobacteria;Gammaproteobacteria;Xanthomonadales;Xanthomonadaceae	Xanthomonadaceae	0	0	0	0	0	0	0	0	0	0	0	0	0	0	0	0	0	0	0	0	0	0	0	0	0	0	0	0	0	0	0	0	0	0	0	0	0	0	0	0	0	0	0	0	0	0	0	0
Main genome;Bacteria;Proteobacteria;Gammaproteobacteria;Xanthomonadales;Rhodanobacteraceae	Rhodanobacteraceae	0	0	0	1	0	0	0	0	0	0	0	0	0	0	0	0	0	0	0	0	0	0	0	0	0	0	0	0	0	0	0	0	0	0	0	0	0	0	0	0	0	0	0	0	4	0	0	0
Main genome;Bacteria;Proteobacteria;Gammaproteobacteria;Methylococcales;Methylomonaceae	Methylomonaceae	0	0	0	0	0	0	0	0	0	0	0	0	0	0	0	0	0	0	0	0	0	0	0	0	0	0	0	0	0	0	0	0	0	0	0	0	0	0	0	0	0	0	0	0	0	0	0	0
Main genome;Bacteria;Proteobacteria;Gammaproteobacteria;Thiomicrospirales;Thioglobaceae	Thioglobaceae	0	0	0	0	0	0	0	0	0	0	0	0	0	0	0	0	0	0	0	0	0	0	0	0	0	0	0	0	0	0	0	0	0	0	0	0	0	0	0	0	0	0	0	2	0	0	0	0
Main genome;Bacteria;Proteobacteria;Gammaproteobacteria;Pasteurellales;Pasteurellaceae	Pasteurellaceae	0	0	0	0	0	0	0	0	0	0	0	0	0	0	0	0	0	0	0	0	0	0	0	0	6	0	0	0	0	0	0	0	0	0	0	0	0	0	0	0	0	0	0	0	0	0	4	0
Main genome;Bacteria;Proteobacteria;Gammaproteobacteria;Legionellales;Legionellaceae	Legionellaceae	0	0	0	0	0	0	0	0	0	0	0	0	0	0	0	0	0	0	0	0	0	0	0	0	0	0	0	0	0	0	0	0	0	0	0	0	0	0	0	0	0	0	0	0	0	0	0	0
Main genome;Bacteria;Proteobacteria;Gammaproteobacteria;Gammaproteobacteria Incertae Sedis;Gammaproteobacteria Incertae Sedis (class)	Gammaproteobacteria Incertae Sedis (class)	0	0	0	0	0	0	0	0	0	0	0	0	0	0	0	0	0	0	0	0	0	0	0	0	0	0	0	0	0	0	0	0	0	0	0	0	0	0	0	0	0	0	0	4	0	0	0	2
Main genome;Bacteria;Proteobacteria;Gammaproteobacteria;Thiotrichales;Thiotrichaceae	Thiotrichaceae	0	0	0	0	0	0	0	0	0	0	0	0	0	0	0	0	0	0	0	0	0	0	0	0	0	0	0	0	0	0	0	0	0	0	0	0	0	0	0	0	0	0	0	0	0	0	0	0
Main genome;Bacteria;Proteobacteria;Gammaproteobacteria;Chromatiales;Sedimenticolaceae	Sedimenticolaceae	0	0	0	0	0	0	0	0	0	0	0	0	2	0	1	0	0	0	0	0	0	0	0	0	0	0	0	0	0	0	0	0	0	0	0	0	0	0	0	0	0	0	0	0	0	0	0	0
Main genome;Bacteria;Proteobacteria;Gammaproteobacteria;Ectothiorhodospirales;Ectothiorhodospiraceae	Ectothiorhodospiraceae	0	0	0	0	0	0	0	0	0	0	0	0	0	0	0	0	0	0	0	0	0	0	0	0	0	0	0	0	0	0	0	0	0	0	0	0	0	0	0	0	0	0	0	0	0	2	0	0
Main genome;Bacteria;Proteobacteria;Gammaproteobacteria;Ectothiorhodospirales;Thioalkalispiraceae	Thioalkalispiraceae	0	0	0	0	0	0	0	0	0	0	0	0	0	0	0	0	0	0	0	0	0	0	0	0	0	0	0	0	0	0	0	0	0	2	0	0	0	0	0	0	0	0	0	0	3	1	0	0
Main genome;Bacteria;Proteobacteria;Gammaproteobacteria;Diplorickettsiales;Diplorickettsiaceae	Diplorickettsiaceae	0	0	0	5	0	0	0	0	0	0	0	0	0	4	2	0	0	0	0	0	0	0	0	0	0	0	0	0	0	0	0	0	0	0	0	0	0	0	0	0	0	0	0	2	0	3	0	0
Main genome;Bacteria;Proteobacteria;Gammaproteobacteria;Nitrosococcales;Nitrosococcaceae	Nitrosococcaceae	0	26	2	7	4	13	0	3	1	24	0	75	9	3	6	0	2	2	6	0	1	1	0	0	0	0	1	14	13	11	8	0	4	3	0	0	0	0	0	2	0	0	119	281	0	2	10	2
Main genome;Bacteria;Proteobacteria;Gammaproteobacteria;Nitrosococcales;Methylophagaceae	Methylophagaceae	0	0	0	0	0	0	0	0	0	0	0	0	0	0	0	0	0	0	0	0	0	0	0	0	0	0	0	0	0	0	0	0	0	0	0	0	0	0	0	0	0	0	0	0	0	2	0	0
Main genome;Bacteria;Proteobacteria;Gammaproteobacteria;Beggiatoales;Beggiatoaceae	Beggiatoaceae	0	0	0	0	0	0	0	0	0	0	0	0	0	0	0	0	0	0	0	0	0	0	0	0	0	0	0	0	0	0	0	0	0	0	0	0	0	0	0	0	0	0	0	0	0	0	0	0
Main genome;Bacteria;Proteobacteria;Gammaproteobacteria;Coxiellales;Coxiellaceae	Coxiellaceae	0	0	0	0	0	0	0	0	0	2	0	0	0	3	1	0	0	0	0	0	0	0	0	0	0	0	0	0	0	0	0	0	0	0	0	0	0	0	0	0	0	0	0	4	0	4	7	0
Main genome;Bacteria;Proteobacteria;Gammaproteobacteria;Steroidobacterales;Woeseiaceae	Woeseiaceae	0	22	3	0	0	6	0	1	0	15	0	57	6	9	4	0	3	1	2	1	1	0	3	1	1	0	0	3	10	3	2	0	1	3	2	2	0	0	0	3	0	0	155	279	0	1	6	0
Main genome;Bacteria;Proteobacteria;Gammaproteobacteria;Steroidobacterales;Steroidobacteraceae	Steroidobacteraceae	0	0	0	0	0	0	0	0	0	0	0	0	0	0	0	0	0	0	0	0	0	0	0	0	0	0	0	0	0	0	0	0	0	0	0	0	0	0	0	0	0	0	0	0	3	0	0	0
Main genome;Bacteria;Proteobacteria;Gammaproteobacteria;Tenderiales;Tenderiaceae	Tenderiaceae	0	0	0	0	0	0	0	0	0	0	0	0	0	0	0	0	0	0	0	0	0	0	0	0	0	0	0	0	0	0	0	0	0	0	0	0	0	0	0	0	0	0	1	1	0	0	0	0
Main genome;Bacteria;Proteobacteria;Gammaproteobacteria;Thiohalorhabdales;Thiohalorhabdaceae	Thiohalorhabdaceae	0	0	0	0	0	2	0	0	0	6	0	20	0	0	0	0	0	2	0	0	0	0	0	0	0	0	0	2	0	0	0	0	0	0	0	0	0	0	0	0	0	0	9	75	0	0	0	0
Main genome;Bacteria;Proteobacteria;Gammaproteobacteria;Acidiferrobacterales;Acidiferrobacteraceae	Acidiferrobacteraceae	0	0	0	0	0	0	0	0	0	0	0	0	0	0	0	0	0	0	0	0	0	0	0	0	0	0	0	0	0	0	0	0	0	0	0	0	0	0	0	0	0	0	0	0	0	0	0	0
Main genome;Bacteria;Proteobacteria;Gammaproteobacteria;Arenicellales;Arenicellaceae	Arenicellaceae	0	0	0	0	0	0	0	0	0	0	0	0	0	0	0	0	0	0	0	0	0	0	0	0	0	0	0	0	0	0	0	0	0	0	0	0	0	0	0	0	0	0	0	0	0	0	0	0
Main genome;Bacteria;Proteobacteria;Alphaproteobacteria;Rhizobiales;Methyloligellaceae	Methyloligellaceae	17	31	18	39	32	2	0	4	2	17	0	10	22	67	34	0	1	1	1	0	0	0	0	0	4	1	1	2	1	6	0	0	0	0	3	0	0	0	0	0	0	0	17	13	0	0	14	0
Main genome;Bacteria;Proteobacteria;Alphaproteobacteria;Rhizobiales;Rhizobiaceae	Rhizobiaceae	0	5	12	14	6	0	7	0	1	1	2	5	0	0	3	2	5	3	0	1	3	9	66	4	7	4	5	4	1	24	0	3	0	3	7	4	0	0	2	2	2	0	0	6	67	41	42	7
Main genome;Bacteria;Proteobacteria;Alphaproteobacteria;Rhizobiales;Xanthobacteraceae	Xanthobacteraceae	0	0	0	0	0	0	0	0	0	0	0	0	0	0	0	0	0	3	0	0	0	0	0	1	1	0	0	0	0	0	0	0	0	0	0	0	0	0	0	8	0	0	0	0	1	7	11	0
Main genome;Bacteria;Proteobacteria;Alphaproteobacteria;Rhizobiales;Rhizobiales Incertae Sedis	Rhizobiales Incertae Sedis	0	3	1	0	0	0	0	0	0	0	0	2	2	0	0	0	0	0	0	0	0	0	0	0	0	0	0	0	0	0	0	0	0	0	0	1	0	0	0	0	0	0	0	2	0	0	0	0
Main genome;Bacteria;Proteobacteria;Alphaproteobacteria;Rhizobiales;Beijerinckiaceae	Beijerinckiaceae	0	0	0	0	0	0	0	0	0	0	0	0	0	0	0	0	0	0	0	0	0	0	0	0	0	0	0	2	0	0	0	0	0	0	0	0	0	0	0	0	0	0	0	0	2	9	12	0
Main genome;Bacteria;Proteobacteria;Alphaproteobacteria;Rhizobiales;Stappiaceae	Stappiaceae	0	0	0	0	0	0	0	0	0	0	0	0	0	0	0	0	0	0	0	0	0	0	0	0	0	0	0	0	0	0	0	0	0	0	0	0	0	0	0	0	0	0	0	2	0	0	0	0
Main genome;Bacteria;Proteobacteria;Alphaproteobacteria;Rhizobiales;Hyphomicrobiaceae	Hyphomicrobiaceae	32	111	60	120	42	6	2	22	6	27	5	17	86	198	132	1	3	0	0	0	0	3	14	2	13	3	11	2	5	15	3	0	0	1	0	2	3	0	0	0	3	6	57	30	0	27	63	0
Main genome;Bacteria;Proteobacteria;Alphaproteobacteria;Rhizobiales;KF-JG30-B3	KF-JG30-B3	0	0	0	0	0	0	0	0	0	0	0	3	0	0	0	0	0	0	0	0	0	0	0	0	0	0	0	0	0	0	0	0	0	0	0	0	0	0	0	0	0	0	2	3	0	0	0	0
Main genome;Bacteria;Proteobacteria;Alphaproteobacteria;Rhizobiales;Kaistiaceae	Kaistiaceae	0	0	0	0	0	0	0	0	0	0	0	0	0	0	0	0	0	0	0	0	0	0	0	0	0	0	0	0	0	0	0	0	0	0	0	0	0	0	0	0	0	0	0	0	0	0	4	0
Main genome;Bacteria;Proteobacteria;Alphaproteobacteria;Caulobacterales;Parvularculaceae	Parvularculaceae	0	0	0	0	0	0	0	0	0	0	0	2	0	0	0	0	0	0	0	0	0	0	0	0	0	0	0	0	0	0	0	0	0	0	0	0	0	0	0	0	0	0	2	2	0	0	0	0
Main genome;Bacteria;Proteobacteria;Alphaproteobacteria;Sphingomonadales;Sphingomonadaceae	Sphingomonadaceae	0	0	0	0	2	0	0	0	0	0	0	0	0	0	0	0	0	0	0	0	0	0	2	0	0	0	0	0	0	0	0	0	0	0	0	2	0	0	0	0	0	0	0	4	0	0	0	2
Main genome;Bacteria;Proteobacteria;Alphaproteobacteria;Rhodobacterales;Rhodobacteraceae	Rhodobacteraceae	0	2	0	0	0	1	0	0	0	0	0	5	0	0	0	1	2	1	0	1	0	0	3	1	4	0	0	0	0	5	0	2	0	0	2	2	0	0	1	0	0	0	10	80	5	8	2	0
Main genome;Bacteria;Proteobacteria;Alphaproteobacteria;Azospirillales;Azospirillaceae	Azospirillaceae	0	0	0	0	0	0	0	0	0	0	0	0	0	0	0	0	61	0	0	0	0	0	0	0	0	0	0	0	0	0	0	0	0	0	0	0	0	0	0	0	0	0	0	0	0	0	0	0
Main genome;Bacteria;Proteobacteria;Alphaproteobacteria;Rhodospirillales;Thalassospiraceae	Thalassospiraceae	0	0	0	0	0	0	0	0	0	0	0	0	0	0	0	0	0	0	0	0	1	0	0	0	2	2	2	0	0	0	0	0	0	0	0	0	0	0	0	0	0	0	0	0	0	4	2	0
Main genome;Bacteria;Proteobacteria;Alphaproteobacteria;Rhodospirillales;Magnetospiraceae	Magnetospiraceae	0	36	5	0	0	8	0	6	0	28	2	62	15	8	6	0	0	0	0	0	1	0	6	0	3	0	2	9	15	7	0	0	3	3	11	4	1	1	0	2	0	9	165	202	0	40	0	1
Main genome;Bacteria;Proteobacteria;Alphaproteobacteria;Rhodospirillales;Rhodopirillaceae	Rhodopirillaceae	0	0	0	0	0	0	0	0	0	0	0	0	0	0	0	0	0	0	0	0	0	0	0	0	2	1	0	0	0	0	0	0	0	0	0	0	0	0	0	0	0	0	0	0	0	0	0	0
Main genome;Bacteria;Proteobacteria;Alphaproteobacteria;Rhodospirillales;AEGEAN-169 marine group	AEGEAN-169 marine group	0	0	0	0	0	0	0	0	0	0	0	0	0	0	0	0	0	0	0	0	0	0	0	0	0	0	0	0	0	0	0	0	0	0	0	0	0	0	0	0	0	0	0	0	0	0	0	0
Main genome;Bacteria;Proteobacteria;Alphaproteobacteria;Rickettsiales;SM2D12	SM2D12	0	0	0	0	0	0	0	0	0	0	0	0	0	0	0	0	0	0	0	0	0	0	0	0	0	0	0	0	0	0	0	0	0	0	0	0	0	0	0	0	0	0	2	0	0	0	0	0
Main genome;Bacteria;Proteobacteria;Alphaproteobacteria;Rickettsiales;S25-593	S25-593	0	0	0	0	0	0	0	0	0	0	0	0	0	0	0	0	0	0	0	0	0	0	0	0	0	0	0	0	0	0	0	0	0	0	0	0	0	0	0	0	0	0	0	2	0	0	0	0
Main genome;Bacteria;Proteobacteria;Alphaproteobacteria;Rickettsiales;AB1	AB1	0	0	0	0	0	0	0	0	0	0	0	0	0	0	0	0	0	0	0	0	0	0	0	0	0	0	0	0	0	0	0	0	0	0	0	0	0	0	0	0	0	0	0	0	0	0	0	0
Main genome;Bacteria;Proteobacteria;Alphaproteobacteria;Acetobacterales;Acetobacteraceae	Acetobacteraceae	0	0	0	0	0	0	0	0	0	0	0	0	0	0	0	0	0	0	0	0	0	0	0	0	0	0	0	0	0	0	0	0	0	0	0	0	0	0	0	0	0	0	0	0	4	0	0	0
Main genome;Bacteria;Proteobacteria;Alphaproteobacteria;Acetobacterales;Acetobacterales Incertae Sedis	Acetobacterales Incertae Sedis	0	0	0	0	0	0	0	0	0	0	0	0	0	0	0	0	0	0	0	0	0	0	0	0	0	0	0	0	0	0	0	0	0	0	0	0	0	0	0	0	0	0	0	0	0	0	0	2
Main genome;Bacteria;Proteobacteria;Alphaproteobacteria;Acetobacterales;Unknown Acetobacterales class 1	Unknown Acetobacterales class 1	0	0	0	0	0	0	0	0	0	0	0	0	0	0	0	0	0	0	0	0	0	0	0	0	0	0	0	0	0	0	0	0	0	0	0	0	0	0	0	0	0	0	0	0	0	0	0	0
Main genome;Bacteria;Proteobacteria;Alphaproteobacteria;Thalassobaculales;Oceanibaculaceae	Oceanibaculaceae	0	0	0	0	0	0	0	0	0	0	0	3	0	0	0	0	0	0	0	0	0	0	0	0	0	0	0	0	0	0	0	0	0	0	0	0	0	0	0	0	0	0	0	3	0	0	0	0
Main genome;Bacteria;Proteobacteria;Alphaproteobacteria;Sneathiellales;Sneathiellaceae	Sneathiellaceae	0	13	5	0	0	4	4	24	3	45	14	6	7	3	7	16	29	19	4	5	2	8	0	6	3	3	0	0	5	1	13	15	21	5	0	1	46	4	24	0	0	0	1	30	0	0	0	0
Main genome;Bacteria;Proteobacteria;Alphaproteobacteria;Parvibaculales;PS1 clade	PS1 clade	0	0	0	0	0	0	0	0	0	0	0	0	0	0	0	0	0	0	0	0	0	0	0	0	0	0	2	0	0	0	0	0	0	0	0	0	0	0	0	0	0	0	0	0	0	0	0	0
Main genome;Bacteria;Proteobacteria;Alphaproteobacteria;Parvibaculales;OCS116 clade	OCS116 clade	0	0	0	0	0	0	0	0	0	0	0	0	2	0	0	0	0	0	0	0	0	0	0	0	0	0	0	0	0	0	0	0	0	0	0	0	0	0	0	0	0	0	0	0	0	0	0	0
Main genome;Bacteria;Proteobacteria;Alphaproteobacteria;Rhodovibrionales;Kiloniellaceae	Kiloniellaceae	1	32	23	16	4	13	1	0	1	21	1	65	14	20	49	0	0	0	1	1	0	1	0	0	4	0	3	0	15	17	7	1	0	8	0	0	0	0	1	0	0	2	97	201	0	16	3	0
Main genome;Bacteria;Proteobacteria;Alphaproteobacteria;Kordiimonadales;Kordiimonadaceae	Kordiimonadaceae	0	0	0	0	0	0	0	0	0	1	0	0	0	2	0	0	0	0	0	0	0	0	0	0	0	0	0	0	0	0	0	0	0	0	0	0	0	0	0	0	0	0	5	7	0	0	0	0
Main genome;Bacteria;Proteobacteria;Alphaproteobacteria;SAR11 clade;Clade I	Clade I	0	9	0	0	0	0	0	0	0	0	0	2	3	0	0	0	0	0	0	0	0	0	0	0	0	0	0	0	2	0	0	0	0	0	0	0	0	0	0	1	0	0	1	12	0	0	10	0
Main genome;Bacteria;Proteobacteria;Alphaproteobacteria;Puniceispirillales;SAR116 clade	SAR116 clade	6	0	7	2	26	0	1	0	4	0	1	0	2	11	15	0	0	0	0	0	0	0	0	0	0	0	0	0	0	3	0	0	0	0	0	0	0	0	0	0	0	0	0	2	0	0	0	0
Main genome;Bacteria;Proteobacteria;Alphaproteobacteria;Holosporales;Holosporaceae	Holosporaceae	0	0	0	0	0	0	0	0	0	0	0	2	0	0	0	0	0	0	0	0	0	0	0	0	0	0	0	0	0	0	0	0	0	0	0	0	0	0	0	0	0	0	0	0	0	0	0	0
Main genome;Bacteria;Proteobacteria;Alphaproteobacteria;Tistrellales;Geminicoccaceae	Geminicoccaceae	0	0	0	0	0	0	0	0	0	0	0	0	0	0	0	0	0	0	0	0	0	0	0	0	0	0	0	0	0	0	2	0	0	0	0	0	0	0	0	0	0	0	0	0	0	0	0	0
Main genome;Bacteria;Proteobacteria;Alphaproteobacteria;Micavibrionales;Micavibrionaceae	Micavibrionaceae	0	0	0	0	0	0	0	0	0	0	0	0	0	0	0	0	0	0	0	0	0	0	0	0	0	0	0	0	0	0	0	0	0	0	0	0	0	0	0	0	0	0	0	0	0	0	0	0
Main genome;Bacteria;Proteobacteria;Alphaproteobacteria;Paracaedibacterales;Paracaedibacteraceae	Paracaedibacteraceae	0	2	0	0	0	0	0	0	0	0	0	0	0	0	0	0	0	0	0	0	0	0	0	0	0	0	0	0	0	0	0	0	0	0	0	0	0	0	0	0	0	0	0	0	0	0	0	0
Main genome;Bacteria;Proteobacteria;Alphaproteobacteria;Caedibacterales;Caedibacteraceae	Caedibacteraceae	0	0	0	0	0	0	0	0	0	0	0	0	0	1	0	0	0	0	0	0	0	0	0	0	0	0	0	0	0	0	0	0	0	0	0	0	0	0	0	0	0	0	0	0	0	0	0	0
Main genome;Bacteria;Proteobacteria;Deltaproteobacteria;Myxococcales;Nannocystaceae	Nannocystaceae	0	0	0	0	0	0	0	0	0	0	0	2	0	0	0	0	0	0	0	0	0	0	0	0	0	0	0	0	0	0	0	0	0	0	0	0	0	0	0	0	0	0	0	0	0	0	0	0
Main genome;Bacteria;Proteobacteria;Deltaproteobacteria;Myxococcales;Haliangiaceae	Haliangiaceae	0	0	0	0	0	0	0	0	0	0	0	2	0	0	0	0	0	0	0	0	0	0	0	0	0	0	0	0	0	0	1	1	0	0	2	0	0	0	0	0	0	0	1	2	0	0	0	0
Main genome;Bacteria;Proteobacteria;Deltaproteobacteria;Myxococcales;VHS-B3-70	VHS-B3-70	0	0	0	0	0	0	0	0	0	0	0	0	0	0	0	0	0	1	0	2	0	0	0	0	0	0	0	0	0	0	0	0	1	0	0	0	0	0	0	0	0	0	0	0	0	0	0	0
Main genome;Bacteria;Proteobacteria;Deltaproteobacteria;Myxococcales;BIrii41	BIrii41	0	0	0	0	2	0	0	0	0	0	0	4	0	0	0	0	0	0	0	0	0	0	0	0	0	0	0	0	0	0	0	0	0	0	0	0	0	0	0	0	0	0	4	0	0	0	0	0
Main genome;Bacteria;Proteobacteria;Deltaproteobacteria;Myxococcales;UASB-TL25	UASB-TL25	0	0	0	0	0	0	0	0	0	0	0	0	0	0	0	0	0	0	0	0	0	0	0	0	0	0	0	0	0	2	0	0	0	0	0	0	0	0	0	0	0	0	0	4	0	0	0	0
Main genome;Bacteria;Proteobacteria;Deltaproteobacteria;Myxococcales;PS-B29	PS-B29	0	0	0	0	0	0	0	0	0	2	0	0	0	0	0	0	0	0	0	0	0	0	0	0	0	0	0	1	0	0	0	0	0	0	0	0	0	0	0	1	0	0	0	0	0	0	0	0
Main genome;Bacteria;Proteobacteria;Deltaproteobacteria;Myxococcales;Sandaracinaceae	Sandaracinaceae	0	0	0	0	0	0	0	0	0	0	0	1	0	0	0	0	0	0	0	0	0	0	0	0	0	0	0	0	0	1	0	0	0	0	0	0	0	0	0	0	0	0	0	16	0	0	6	0
Main genome;Bacteria;Proteobacteria;Deltaproteobacteria;Myxococcales;Blfdi19	Blfdi19	0	0	0	0	0	0	0	0	0	0	0	0	0	0	0	0	0	0	0	0	0	0	0	0	0	0	0	0	0	0	0	0	0	0	0	0	0	0	0	0	0	0	0	0	0	0	0	0
Main genome;Bacteria;Proteobacteria;Deltaproteobacteria;Myxococcales;MidBa8	MidBa8	0	0	0	0	0	0	0	0	1	0	0	0	0	1	0	0	0	0	0	0	0	0	0	0	0	0	0	0	0	0	0	0	0	0	0	0	0	0	0	0	0	0	0	0	0	0	0	0
Main genome;Bacteria;Proteobacteria;Deltaproteobacteria;Myxococcales;27F-1492R	27F-1492R	0	0	0	0	0	0	0	0	0	0	0	0	0	0	0	0	0	0	0	0	0	0	0	0	0	0	0	0	0	0	0	0	0	0	0	0	0	0	0	0	0	0	0	2	0	0	0	0
Main genome;Bacteria;Proteobacteria;Deltaproteobacteria;Myxococcales;mle1-27	mle1-27	0	2	0	0	0	0	0	0	0	2	0	0	0	0	0	0	0	0	0	0	0	0	0	0	0	0	0	0	0	0	0	0	0	0	0	0	0	0	0	0	0	0	0	0	0	0	0	0
Main genome;Bacteria;Proteobacteria;Deltaproteobacteria;Myxococcales;Vulgatibacteraceae	Vulgatibacteraceae	0	0	0	0	0	0	0	0	0	0	0	0	0	0	0	0	0	0	0	0	0	0	0	0	0	0	0	0	0	0	0	0	0	0	0	0	0	0	0	0	0	0	0	0	0	0	0	0
Main genome;Bacteria;Proteobacteria;Deltaproteobacteria;Myxococcales;VHS-B4-70	VHS-B4-70	0	0	0	0	0	0	0	0	0	0	0	0	0	0	0	0	0	0	0	0	0	0	0	0	0	0	0	0	0	0	0	0	0	0	0	0	0	0	0	0	0	0	0	0	0	0	0	0
Main genome;Bacteria;Proteobacteria;Deltaproteobacteria;Myxococcales;P3OB-42	P3OB-42	0	0	0	0	0	0	0	0	0	0	0	0	0	0	0	0	0	0	0	0	0	0	0	0	0	0	0	0	0	0	0	0	0	0	0	0	0	0	0	0	0	0	0	2	0	0	0	0
Main genome;Bacteria;Proteobacteria;Deltaproteobacteria;Myxococcales;Eel-36e1D6	Eel-36e1D6	0	0	0	0	0	0	0	0	0	0	0	0	0	0	0	0	0	0	0	0	0	0	0	0	0	0	0	0	0	0	0	0	0	0	0	0	0	0	0	0	0	0	0	0	0	0	0	0
Main genome;Bacteria;Proteobacteria;Deltaproteobacteria;Desulfuromonadales;Desulfuromonadaceae	Desulfuromonadaceae	0	0	0	0	0	0	0	0	0	0	0	0	0	0	0	0	0	0	0	0	0	0	0	0	0	0	0	0	0	0	0	0	0	0	0	0	0	0	0	0	0	0	0	0	0	0	0	0
Main genome;Bacteria;Proteobacteria;Deltaproteobacteria;Desulfuromonadales;Sva1033	Sva1033	0	0	0	0	0	0	0	0	0	0	0	0	0	0	0	0	0	0	0	0	0	0	0	0	0	0	0	0	0	0	0	0	0	0	0	0	0	0	0	0	0	0	0	0	0	0	0	0
Main genome;Bacteria;Proteobacteria;Deltaproteobacteria;Desulfobacterales;Desulfobacteraceae	Desulfobacteraceae	45	63	125	357	86	8	4	84	36	76	29	22	78	146	176	0	7	4	1	1	1	0	7	0	3	2	5	4	12	28	1	1	0	1	1	6	0	0	0	0	0	8	16	0	0	57	24	3
Main genome;Bacteria;Proteobacteria;Deltaproteobacteria;Desulfobacterales;Desulfobulbaceae	Desulfobulbaceae	0	0	0	0	0	0	0	0	0	0	0	0	0	0	0	0	0	0	2	0	117	0	0	0	0	0	0	0	0	0	0	0	0	0	0	0	0	0	0	0	0	0	0	0	0	1354	0	0
Main genome;Bacteria;Proteobacteria;Deltaproteobacteria;Desulfobacterales;Unknown Desulfobacterales class 1	Unknown Desulfobacterales class 1	0	0	0	0	0	0	0	0	0	0	0	0	0	0	0	0	0	0	0	0	0	0	0	0	0	0	0	0	0	0	0	0	0	0	0	0	0	0	0	0	0	0	0	0	0	2	0	0
Main genome;Bacteria;Proteobacteria;Deltaproteobacteria;Desulfobacterales;Unknown Desulfobacterales class 2	Unknown Desulfobacterales class 2	0	0	0	0	0	0	0	0	0	0	2	0	0	0	0	0	0	0	0	0	0	0	0	0	0	0	0	0	0	0	0	0	0	0	0	0	0	0	0	0	0	0	0	0	0	0	0	0
Main genome;Bacteria;Proteobacteria;Deltaproteobacteria;Desulfobacterales;Unknown Desulfobacterales class 3	Unknown Desulfobacterales class 3	0	0	0	0	0	0	0	0	0	0	0	0	0	0	0	0	0	0	1	0	0	1	0	0	3	0	0	1	1	0	0	0	0	0	0	0	2	0	0	0	0	0	0	0	0	0	0	0
Main genome;Bacteria;Proteobacteria;Deltaproteobacteria;Desulfobacterales;Unknown Desulfobacterales class 4	Unknown Desulfobacterales class 4	0	0	0	0	0	0	0	0	0	0	0	0	0	0	0	0	0	0	0	0	0	0	0	0	0	0	0	0	0	0	0	0	0	0	0	0	0	0	0	0	0	0	0	0	0	0	0	0
Main genome;Bacteria;Proteobacteria;Deltaproteobacteria;Desulfobacterales;Unknown Desulfobacterales class 5	Unknown Desulfobacterales class 5	0	0	0	0	1	0	0	0	0	0	0	0	0	0	1	0	0	0	0	0	0	0	0	0	0	0	0	0	0	0	0	0	0	0	0	0	0	0	0	0	0	0	0	0	0	0	0	0
Main genome;Bacteria;Proteobacteria;Deltaproteobacteria;Bdellovibrionales;Bacteriovoracaceae	Bacteriovoracaceae	0	0	0	0	0	0	0	0	0	0	0	0	0	2	0	0	0	0	0	0	0	0	0	0	0	0	0	0	0	0	0	0	0	0	0	0	0	0	0	0	0	0	0	0	0	0	0	0
Main genome;Bacteria;Proteobacteria;Deltaproteobacteria;Bdellovibrionales;Bdellovibrionaceae	Bdellovibrionaceae	0	0	0	0	0	0	0	0	0	0	0	4	0	2	0	0	0	0	0	0	0	0	0	0	0	0	0	0	0	0	0	0	0	0	0	0	0	0	0	2	4	0	4	12	0	0	0	0
Main genome;Bacteria;Proteobacteria;Deltaproteobacteria;Syntrophobacterales;Syntrophobacteraceae	Syntrophobacteraceae	119	13	56	194	87	5	24	28	70	67	57	1	42	280	185	2	2	0	1	0	3	0	0	0	0	0	0	0	0	34	0	0	0	0	3	0	0	0	0	0	0	4	1	0	0	23	0	0
Main genome;Bacteria;Proteobacteria;Deltaproteobacteria;Syntrophobacterales;Syntrophaceae	Syntrophaceae	0	0	0	0	0	0	2	0	0	0	0	0	0	0	0	0	0	0	0	0	0	0	0	0	0	0	0	0	0	0	0	0	0	0	0	0	0	0	0	0	0	0	0	4	0	0	0	0
Main genome;Bacteria;Proteobacteria;Deltaproteobacteria;Oligoflexales;Oligoflexaceae	Oligoflexaceae	0	0	0	0	0	0	0	0	0	0	0	0	0	2	0	0	0	0	0	0	0	0	2	0	0	0	0	0	0	0	0	0	0	0	0	0	0	0	0	0	0	0	0	4	0	0	0	0
Main genome;Bacteria;Proteobacteria;Deltaproteobacteria;Oligoflexales;0319-6G20	0319-6G20	0	4	0	2	0	0	0	1	0	1	0	0	0	2	1	0	0	0	0	0	1	0	0	0	0	0	0	0	0	0	0	0	0	1	0	2	0	0	0	0	0	0	4	2	0	0	7	0
Main genome;Bacteria;Proteobacteria;Deltaproteobacteria;Desulfarculales;Desulfarculaceae	Desulfarculaceae	96	123	119	375	235	108	73	297	305	517	310	62	96	340	208	134	195	134	84	126	140	76	146	141	123	267	142	119	88	131	58	113	114	107	97	166	272	128	159	77	104	45	24	3	0	78	25	11
Main genome;Bacteria;Proteobacteria;Deltaproteobacteria;Desulfarculales;Unknown Desulfarculales class 1	Unknown Desulfarculales class 1	0	0	0	0	0	0	0	0	2	0	0	0	0	0	0	0	0	0	0	0	0	0	0	0	0	0	0	0	0	0	0	0	0	0	0	0	0	0	0	0	0	0	0	0	0	0	0	0
Main genome;Bacteria;Proteobacteria;Deltaproteobacteria;Deltaproteobacteria Incertae Sedis;Deltaproteobacteria Incertae Sedis (class)	Deltaproteobacteria Incertae Sedis (class)	0	0	0	0	0	0	0	0	0	0	0	0	0	0	0	0	0	0	0	0	0	0	0	0	0	0	0	0	0	0	0	0	0	0	0	0	0	0	0	0	0	0	0	0	0	0	0	0
Main genome;Bacteria;Proteobacteria;Deltaproteobacteria;Deltaproteobacteria Incertae Sedis;Syntrophorhabdaceae	Syntrophorhabdaceae	0	0	0	0	0	0	0	0	0	0	0	0	0	0	0	0	0	0	0	0	0	0	0	0	0	0	0	0	0	0	0	0	0	0	0	0	0	0	0	0	0	0	0	0	0	0	0	0
Main genome;Bacteria;Proteobacteria;Magnetococcia;Magnetococcales;Magnetococcaceae	Magnetococcaceae	0	0	0	0	0	0	0	0	0	0	0	0	0	0	0	0	0	0	0	0	0	0	0	0	0	0	0	0	0	0	0	0	0	0	0	0	0	0	0	0	0	0	0	0	0	0	0	0
Main genome;Bacteria;Proteobacteria;Zetaproteobacteria;Mariprofundales;Mariprofundaceae	Mariprofundaceae	0	0	0	0	0	0	0	0	0	0	0	0	0	0	0	0	0	0	0	0	0	0	0	0	0	0	0	0	0	0	0	0	0	0	0	0	0	0	0	0	0	0	0	0	0	17	0	1
Main genome;Bacteria;Tenericutes;Mollicutes;Haloplasmatales;Haloplasmataceae	Haloplasmataceae	0	0	2	0	0	0	0	0	0	0	0	0	0	0	0	0	0	0	0	0	0	0	0	0	0	0	0	0	0	0	0	0	0	0	0	0	0	0	0	0	0	0	0	0	0	0	0	0
Main genome;Bacteria;Actinobacteria;Actinobacteria (kingdom);Streptomycetales;Streptomycetaceae	Streptomycetaceae	0	0	0	0	0	0	0	0	0	0	0	0	0	0	0	0	0	0	0	0	0	0	0	0	0	0	0	0	0	0	0	0	0	0	0	0	0	0	0	0	0	0	0	0	0	4	0	0
Main genome;Bacteria;Actinobacteria;Actinobacteria (kingdom);Micrococcales;Micrococcaceae	Micrococcaceae	0	0	0	0	0	0	0	0	0	0	0	0	0	0	0	0	0	0	0	0	0	0	0	0	1	2	0	0	0	3	0	0	0	0	1	2	0	0	0	2	2	2	0	0	1	1	0	0
Main genome;Bacteria;Actinobacteria;Actinobacteria (kingdom);Micrococcales;Microbacteriaceae	Microbacteriaceae	0	0	0	0	0	0	0	0	0	0	0	0	0	0	0	0	0	0	0	0	0	0	0	0	0	0	0	0	0	0	0	0	0	0	0	0	0	0	0	0	0	0	0	0	0	0	0	0
Main genome;Bacteria;Actinobacteria;Actinobacteria (kingdom);Micrococcales;Dermatophilaceae	Dermatophilaceae	0	0	0	0	0	0	0	0	0	0	0	2	0	0	0	0	0	0	0	0	0	0	0	0	0	0	0	0	0	0	0	0	0	0	0	0	0	0	0	0	0	0	0	0	0	0	0	0
Main genome;Bacteria;Actinobacteria;Actinobacteria (kingdom);Micrococcales;Demequinaceae	Demequinaceae	0	0	0	0	0	0	0	0	0	0	0	0	0	0	0	0	0	0	0	0	0	0	0	0	0	0	0	0	0	0	0	0	0	0	0	0	0	0	0	0	0	0	2	0	0	0	0	0
Main genome;Bacteria;Actinobacteria;Actinobacteria (kingdom);Corynebacteriales;Corynebacteriaceae	Corynebacteriaceae	0	0	0	0	0	0	0	0	0	0	0	0	0	0	0	0	0	0	0	0	0	0	0	0	0	0	0	2	0	0	0	0	0	0	0	0	2	0	0	0	0	2	0	0	0	0	0	0
Main genome;Bacteria;Actinobacteria;Actinobacteria (kingdom);Propionibacteriales;Nocardioidaceae	Nocardioidaceae	0	0	0	0	0	0	0	0	0	0	0	0	0	0	0	0	0	0	0	0	0	0	0	0	0	0	0	0	0	0	0	0	0	0	0	0	0	0	0	0	0	0	0	0	0	0	0	0
Main genome;Bacteria;Actinobacteria;Actinobacteria (kingdom);Frankiales;Sporichthyaceae	Sporichthyaceae	0	0	0	0	0	0	0	0	0	0	0	0	0	0	0	0	0	0	0	0	0	0	0	0	0	0	0	0	0	0	0	0	0	0	0	0	0	0	0	0	0	0	0	0	0	0	0	0
Main genome;Bacteria;Actinobacteria;Actinobacteria (kingdom);Bifidobacteriales;Bifidobacteriaceae	Bifidobacteriaceae	0	0	0	0	0	0	0	0	0	0	0	0	0	0	0	1	0	0	0	0	0	0	0	0	0	0	1	0	0	0	0	0	0	0	0	0	0	0	0	0	0	1	0	0	0	0	0	0
Main genome;Bacteria;Actinobacteria;Thermoleophilia;Solirubrobacterales;Solirubrobacteraceae	Solirubrobacteraceae	0	0	0	0	0	0	0	0	0	0	0	0	0	0	0	0	0	0	0	0	0	0	0	0	0	0	0	0	0	4	0	0	0	0	0	0	0	0	0	0	0	0	0	0	0	0	0	0
Main genome;Bacteria;Actinobacteria;Thermoleophilia;Solirubrobacterales;67-14	67-14	0	3	1	0	0	0	0	0	0	2	0	2	3	2	2	0	0	2	0	0	0	0	0	0	0	0	0	0	0	2	0	0	0	0	0	0	0	0	0	0	0	0	0	0	0	0	0	0
Main genome;Bacteria;Actinobacteria;Thermoleophilia;Gaiellales;Gaiellaceae	Gaiellaceae	0	0	1	0	0	0	0	0	0	0	0	0	0	1	0	0	0	0	0	0	0	0	0	0	0	0	0	0	0	0	0	0	0	0	0	0	0	0	0	0	0	0	0	2	0	0	0	0
Main genome;Bacteria;Actinobacteria;Acidimicrobiia;Microtrichales;Microtrichaceae	Microtrichaceae	0	0	0	0	0	0	0	0	0	0	0	0	0	0	0	0	0	0	0	0	0	0	0	0	0	0	0	0	0	2	0	0	0	0	0	0	0	0	0	0	0	0	0	5	0	0	0	0
Main genome;Bacteria;Actinobacteria;Acidimicrobiia;Microtrichales;Ilumatobacteraceae	Ilumatobacteraceae	0	0	0	0	0	0	0	0	0	0	0	0	0	0	0	0	0	0	0	0	0	0	0	0	0	0	0	0	0	0	0	0	0	0	0	0	0	0	0	0	0	0	0	2	0	0	0	0
Main genome;Bacteria;Actinobacteria;Acidimicrobiia;Actinomarinales;Actinomarinaceae	Actinomarinaceae	0	0	0	0	0	0	0	0	0	0	0	0	0	0	0	0	0	0	0	0	0	0	0	0	0	0	0	0	0	0	0	0	0	0	0	0	0	0	0	0	0	0	0	0	3	2	0	0
Main genome;Bacteria;Bacteroidetes;Bacteroidia;Sphingobacteriales;Sphingobacteriaceae	Sphingobacteriaceae	0	0	0	0	0	0	0	0	0	0	0	0	0	0	0	0	0	0	0	0	0	0	0	0	0	0	0	0	0	0	0	0	0	0	1	0	0	0	0	1	0	0	0	0	0	0	0	0
Main genome;Bacteria;Bacteroidetes;Bacteroidia;Sphingobacteriales;Lentimicrobiaceae	Lentimicrobiaceae	1	0	0	1	4	0	0	0	0	2	0	0	2	2	4	0	0	0	0	0	0	0	0	0	0	6	3	0	1	2	0	0	0	0	0	0	4	0	0	0	0	0	0	0	0	0	0	0
Main genome;Bacteria;Bacteroidetes;Bacteroidia;Sphingobacteriales;KD1-131	KD1-131	0	0	0	0	0	0	0	0	0	0	0	0	0	0	0	0	0	0	0	0	0	0	0	0	0	0	0	0	0	0	0	0	0	0	0	0	0	0	0	0	0	0	0	2	0	0	0	0
Main genome;Bacteria;Bacteroidetes;Bacteroidia;Flavobacteriales;Flavobacteriaceae	Flavobacteriaceae	0	0	0	0	0	0	0	0	0	0	0	0	0	0	0	0	0	0	0	0	0	0	0	0	6	0	0	0	0	0	0	0	0	0	0	0	0	0	0	0	0	0	0	8	0	0	0	0
Main genome;Bacteria;Bacteroidetes;Bacteroidia;Flavobacteriales;Weeksellaceae	Weeksellaceae	1	3	2	4	1	0	2	2	4	0	2	0	2	3	2	4	15	19	1	6	6	6	50	23	58	33	14	67	0	109	4	3	1	3	15	8	8	8	2	2	4	4	0	0	227	263	494	66
Main genome;Bacteria;Bacteroidetes;Bacteroidia;Flavobacteriales;Crocinitomicaceae	Crocinitomicaceae	0	0	0	0	0	0	0	0	0	0	0	0	0	0	0	0	0	0	0	0	0	0	0	0	0	0	0	0	0	0	0	0	0	0	0	0	0	0	0	0	0	0	0	8	0	0	0	0
Main genome;Bacteria;Bacteroidetes;Bacteroidia;Flavobacteriales;Cryomorphaceae	Cryomorphaceae	0	0	0	0	0	0	0	0	0	0	0	0	0	0	0	0	0	0	0	0	0	0	0	0	0	0	0	0	0	0	0	0	0	0	0	0	0	0	0	0	0	0	0	12	0	0	0	0
Main genome;Bacteria;Bacteroidetes;Bacteroidia;Flavobacteriales;NS7 marine group	NS7 marine group	0	0	0	0	0	0	0	0	0	0	0	0	0	0	0	0	0	0	0	0	0	0	0	0	0	0	0	0	0	0	0	0	0	0	0	0	0	0	0	0	0	0	0	0	0	0	0	0
Main genome;Bacteria;Bacteroidetes;Bacteroidia;Bacteroidales;Bacteroidaceae	Bacteroidaceae	0	0	0	0	0	0	0	0	0	0	0	0	0	0	0	0	0	0	0	0	0	0	0	0	2	0	0	0	0	0	0	0	0	0	0	0	0	0	0	0	0	0	0	0	0	0	0	0
Main genome;Bacteria;Bacteroidetes;Bacteroidia;Bacteroidales;Dysgonomonadaceae	Dysgonomonadaceae	0	0	0	0	0	0	0	0	0	0	0	0	0	0	0	0	0	0	0	0	0	0	0	0	0	0	0	0	0	0	0	0	0	0	0	0	0	0	0	0	0	0	0	0	7	4	0	0
Main genome;Bacteria;Bacteroidetes;Bacteroidia;Bacteroidales;Porphyromonadaceae	Porphyromonadaceae	0	0	0	0	0	0	0	0	0	0	0	0	0	0	0	0	0	0	0	0	0	0	0	0	7	0	0	0	0	0	0	0	0	0	2	0	0	0	0	0	0	0	0	0	0	0	0	0
Main genome;Bacteria;Bacteroidetes;Bacteroidia;Bacteroidales;Paludibacteraceae	Paludibacteraceae	0	0	0	0	0	0	0	0	0	0	0	0	0	0	0	0	0	0	0	0	0	0	0	0	1	0	0	0	0	0	0	0	0	0	4	0	3	0	0	4	0	0	0	0	0	0	6	0
Main genome;Bacteria;Bacteroidetes;Bacteroidia;Bacteroidales;Bacteroidetes BD2-2	Bacteroidetes BD2-2	5	16	35	31	19	0	3	2	6	14	5	8	10	22	17	4	5	1	0	2	10	3	1	1	2	1	1	14	5	10	0	0	0	0	0	0	0	11	5	2	0	0	1	0	0	3	0	0
Main genome;Bacteria;Bacteroidetes;Bacteroidia;Bacteroidales;SB-5	SB-5	9	4	14	26	1	0	4	13	18	10	48	0	25	6	0	0	3	0	0	0	0	0	1	0	3	0	0	0	0	5	0	0	0	0	1	0	2	0	2	0	0	0	0	0	0	10	0	0
Main genome;Bacteria;Bacteroidetes;Bacteroidia;Bacteroidales;Ika33	Ika33	0	0	0	0	0	0	0	0	0	0	0	0	0	0	0	0	0	0	0	0	0	0	0	0	0	0	0	0	0	0	0	0	0	0	0	0	0	0	0	0	0	0	0	0	0	0	0	0
Main genome;Bacteria;Bacteroidetes;Bacteroidia;Chitinophagales;Chitinophagaceae	Chitinophagaceae	0	0	0	0	0	0	0	0	0	0	0	0	0	0	0	0	0	0	0	0	0	0	0	0	0	0	0	0	0	0	0	0	0	0	0	0	0	0	0	0	0	0	0	0	0	0	0	0
Main genome;Bacteria;Bacteroidetes;Bacteroidia;Chitinophagales;Saprospiraceae	Saprospiraceae	0	0	0	0	0	0	0	0	0	0	0	0	0	0	0	0	0	0	0	0	0	0	0	0	0	0	0	0	0	0	0	0	0	0	0	0	0	0	0	0	0	0	0	4	0	0	0	0
Main genome;Bacteria;Bacteroidetes;Bacteroidia;Cytophagales;Cyclobacteriaceae	Cyclobacteriaceae	0	0	0	0	0	0	0	0	0	0	0	0	0	0	0	0	0	0	0	0	0	0	0	0	0	0	0	0	0	0	0	0	0	0	0	0	0	0	0	0	0	0	0	4	0	0	0	0
Main genome;Bacteria;Bacteroidetes;Bacteroidia;Cytophagales;Amoebophilaceae	Amoebophilaceae	0	0	0	0	0	0	0	0	0	0	0	2	0	0	0	0	0	0	0	0	0	0	0	0	0	0	0	0	0	0	0	0	0	0	0	0	0	0	0	0	0	0	0	0	0	0	0	0
Main genome;Bacteria;Bacteroidetes;Bacteroidia;Cytophagales;Flammeovirgaceae	Flammeovirgaceae	0	0	0	0	0	0	0	0	0	0	0	0	0	0	0	0	0	0	0	0	0	0	0	0	0	0	0	0	0	0	0	0	0	0	0	0	0	0	0	0	0	0	0	0	0	0	6	0
Main genome;Bacteria;Bacteroidetes;Rhodothermia;Rhodothermales;Rhodothermaceae	Rhodothermaceae	0	2	0	0	0	0	0	0	0	3	1	4	0	0	0	0	0	0	0	0	0	0	0	0	0	0	0	0	2	0	0	0	0	0	0	0	0	0	0	0	0	0	2	31	0	0	0	0
Main genome;Bacteria;Bacteroidetes;Ignavibacteria;Kryptoniales;BSV26	BSV26	2	15	11	2	0	13	7	39	22	75	37	30	15	13	2	0	6	0	1	0	0	1	1	0	1	0	0	0	6	8	0	0	0	0	1	0	0	0	0	0	1	0	8	11	0	5	7	0
Main genome;Bacteria;Bacteroidetes;Ignavibacteria;Ignavibacteriales;PHOS-HE36	PHOS-HE36	0	18	12	21	1	0	0	7	2	47	2	25	9	28	22	0	0	0	1	0	0	1	0	0	0	0	0	7	23	0	0	0	0	0	0	1	0	0	0	0	1	0	10	85	0	4	2	4
Main genome;Bacteria;Bacteroidetes;Ignavibacteria;Ignavibacteriales;Melioribacteraceae	Melioribacteraceae	1	0	2	0	0	0	0	0	0	0	0	0	4	2	6	0	0	0	0	0	0	0	0	0	0	0	0	5	0	0	0	0	0	0	0	0	0	0	0	0	0	0	0	0	0	0	0	0
Main genome;Bacteria;Firmicutes;Bacilli;Bacillales;Bacillaceae	Bacillaceae	54	24	52	90	37	5	69	4	14	6	20	1	44	146	72	89	554	417	164	89	178	352	1021	640	1943	572	803	1910	12	3315	8	6	7	28	162	24	12	7	6	39	29	31	25	0	5768	4397	4402	1193
Main genome;Bacteria;Firmicutes;Bacilli;Bacillales;Paenibacillaceae	Paenibacillaceae	0	0	0	0	0	0	0	0	0	0	0	0	0	0	0	0	0	0	0	0	0	0	1	0	6	0	0	1	0	3	0	0	0	1	1	0	1	0	0	5	0	4	0	2	0	6	0	1
Main genome;Bacteria;Firmicutes;Bacilli;Bacillales;Planococcaceae	Planococcaceae	1	0	5	10	3	0	5	0	1	2	1	0	6	11	2	18	43	35	10	2	13	23	100	51	125	57	55	245	1	258	0	2	2	0	5	6	0	0	0	9	1	15	1	0	503	413	520	121
Main genome;Bacteria;Firmicutes;Bacilli;Bacillales;Thermoactinomycetaceae	Thermoactinomycetaceae	0	0	0	2	0	0	0	0	0	0	0	0	0	0	0	0	0	0	0	0	0	0	0	0	0	0	0	0	0	0	0	0	0	0	0	0	0	0	0	0	0	0	0	0	0	0	0	0
Main genome;Bacteria;Firmicutes;Bacilli;Bacillales;Family XI (Bacillales)	Family XI (Bacillales)	0	0	0	0	0	0	0	0	0	0	0	0	0	0	0	0	0	0	0	0	0	0	0	0	12	0	0	0	0	0	0	0	0	0	0	0	0	0	0	0	0	0	0	0	0	0	0	0
Main genome;Bacteria;Firmicutes;Bacilli;Bacillales;Unknown Bacillales class 1	Unknown Bacillales class 1	0	0	0	0	0	0	1	0	0	1	1	0	0	0	0	3	0	0	0	2	0	0	0	0	0	0	0	0	0	0	1	0	1	0	0	0	0	0	0	0	0	0	0	0	0	0	0	0
Main genome;Bacteria;Firmicutes;Bacilli;Lactobacillales;Enterococcaceae	Enterococcaceae	0	1	0	0	0	0	0	0	0	0	0	0	0	0	0	0	0	0	0	0	0	0	2	0	0	0	3	0	0	0	0	0	0	1	1	4	0	0	0	3	2	4	0	0	0	4	0	0
Main genome;Bacteria;Firmicutes;Bacilli;Lactobacillales;Streptococcaceae	Streptococcaceae	0	0	0	0	0	0	0	0	0	0	0	0	0	0	0	0	0	0	0	0	0	0	0	0	0	0	0	0	0	0	0	0	0	0	0	0	0	0	0	0	0	2	0	0	0	0	0	0
Main genome;Bacteria;Firmicutes;Bacilli;Lactobacillales;Carnobacteriaceae	Carnobacteriaceae	0	0	0	0	0	0	0	0	0	0	0	0	0	0	0	0	1	0	0	0	0	0	0	0	0	0	0	0	0	0	0	0	0	0	0	0	0	0	0	0	0	1	0	0	0	0	0	0
Main genome;Bacteria;Firmicutes;Bacilli;Lactobacillales;Carnobacteriaceae	Leuconostocaceae	0	0	0	0	0	0	0	0	0	0	0	0	0	0	0	0	0	0	0	0	0	0	0	0	0	0	0	0	0	0	0	0	0	0	0	0	4	0	0	0	0	0	0	0	0	4	4	0
Main genome;Bacteria;Firmicutes;Clostridia;Clostridiales;Clostridiaceae 1	Clostridiaceae 1	3	1	0	2	1	0	2	2	0	3	1	4	1	10	20	3	17	13	6	5	2	1	20	12	48	16	21	36	0	63	30	19	14	65	242	125	56	21	29	109	131	150	2	2	146	114	125	49
Main genome;Bacteria;Firmicutes;Clostridia;Clostridiales;Ruminococcaceae	Ruminococcaceae	0	0	0	0	0	0	0	0	0	0	0	0	0	0	0	0	0	0	0	0	0	0	0	0	0	0	0	0	0	0	0	0	0	0	0	0	22	0	0	0	0	0	0	0	0	0	0	0
Main genome;Bacteria;Firmicutes;Clostridia;Clostridiales;Peptococcaceae	Peptococcaceae	0	0	0	0	0	0	0	0	0	2	0	0	0	0	0	0	0	0	0	0	1	0	1	0	0	0	0	0	0	0	0	0	0	0	0	0	1	0	0	0	0	0	0	0	0	0	0	0
Main genome;Bacteria;Firmicutes;Clostridia;Clostridiales;Lachnospiraceae	Lachnospiraceae	0	0	0	0	0	0	0	0	0	0	0	0	0	0	2	0	0	0	0	0	0	0	0	0	9	0	2	0	0	0	0	0	0	0	0	0	0	0	0	0	0	0	0	0	0	5	0	0
Main genome;Bacteria;Firmicutes;Clostridia;Clostridiales;Family XIII	Family XIII	0	0	0	0	0	0	0	0	0	0	0	0	0	0	0	0	0	0	0	0	0	0	0	0	2	0	0	0	0	0	0	0	0	0	0	0	0	0	0	0	0	0	0	0	0	0	0	0
Main genome;Bacteria;Firmicutes;Clostridia;Clostridiales;Family XI	Family XI	0	0	0	0	0	0	0	0	0	0	0	0	0	0	0	0	0	0	0	0	0	0	0	0	6	0	0	3	0	0	0	0	0	0	4	2	0	0	1	0	1	1	0	0	4	2	7	0
Main genome;Bacteria;Firmicutes;Clostridia;Clostridiales;Peptostreptococcaceae	Peptostreptococcaceae	0	0	0	0	0	0	0	0	0	0	0	0	0	0	0	0	0	0	0	0	0	0	0	0	4	0	0	0	0	0	0	0	0	0	0	0	0	0	0	0	0	0	1	0	0	0	0	0
Main genome;Bacteria;Firmicutes;Clostridia;Clostridiales;Family XII (Clostridiales)	Family XII (Clostridiales)	0	0	0	0	0	0	0	0	0	0	0	0	0	0	0	0	0	0	0	0	0	0	0	0	0	0	0	0	0	0	0	0	0	0	0	0	0	0	0	0	0	0	0	0	0	0	0	0
Main genome;Bacteria;Firmicutes;Clostridia;Clostridiales;Syntrophomonadaceae	Syntrophomonadaceae	0	0	0	0	0	0	0	0	2	0	0	0	0	0	0	0	0	0	0	0	0	0	0	0	0	0	0	0	0	0	0	0	0	0	0	0	0	0	0	0	0	0	0	0	0	0	0	0
Main genome;Bacteria;Firmicutes;Clostridia;Clostridiales;Family XVII	Family XVII	0	0	0	0	0	0	0	0	0	0	0	0	0	0	0	0	0	0	0	0	0	0	0	0	0	0	0	0	0	0	0	0	0	0	1	0	0	0	0	0	0	0	0	0	0	0	0	0
Main genome;Bacteria;Firmicutes;Clostridia;Clostridiales;Christensenellaceae	Christensenellaceae	0	0	0	0	0	0	0	0	0	0	0	0	0	0	0	0	0	0	0	0	0	0	0	0	0	0	0	0	0	0	0	0	0	0	0	0	0	0	0	0	0	0	0	0	0	0	0	0
Main genome;Bacteria;Firmicutes;Clostridia;Clostridiales;Clostridiaceae 4	Clostridiaceae 4	0	0	0	0	0	0	0	0	0	0	0	0	0	0	0	0	0	0	0	0	0	0	0	0	0	0	0	0	0	0	0	0	0	0	4	0	0	0	0	0	0	0	0	0	0	0	0	0
Main genome;Bacteria;Firmicutes;Clostridia;Clostridiales;Clostridiaceae 3	Clostridiaceae 3	0	0	0	0	0	0	0	0	0	0	0	0	0	0	0	0	0	0	0	0	0	0	0	0	0	0	0	0	0	0	0	0	0	0	0	0	0	0	0	0	0	0	0	0	0	0	0	0
Main genome;Bacteria;Firmicutes;Clostridia;Clostridiales;Clostridiales vadinBB60 group	Clostridiales vadinBB60 group	0	0	0	0	0	0	0	0	0	0	0	0	0	0	0	0	0	0	0	0	0	0	0	0	0	0	0	0	0	0	0	0	0	0	0	0	0	0	0	0	0	0	0	0	0	0	0	0
Main genome;Bacteria;Firmicutes;Clostridia;Clostridiales;Clostridiaceae	Clostridiaceae	0	0	0	0	0	0	0	0	0	0	0	0	0	0	0	0	0	0	0	0	0	0	0	0	0	0	0	0	0	0	0	0	0	0	0	0	0	0	0	0	0	0	0	0	0	0	0	0
Main genome;Bacteria;Firmicutes;Clostridia;Clostridiales;Unknown Clostridiales class 1	Unknown Clostridiales class 1	2	0	4	13	2	0	0	1	1	0	0	0	7	7	7	0	0	0	0	0	0	0	0	0	0	0	0	0	0	0	0	0	0	0	0	0	0	0	0	0	0	0	0	0	0	0	0	0
Main genome;Bacteria;Firmicutes;Clostridia;Clostridiales;Unknown Clostridiales class 2	Unknown Clostridiales class 2	0	1	1	0	0	4	0	0	1	0	0	1	1	3	0	1	0	0	0	1	0	0	0	0	0	0	0	0	0	0	0	0	0	0	0	0	1	0	1	2	0	0	0	0	0	0	0	3
Main genome;Bacteria;Firmicutes;Clostridia;Natranaerobiales;Natranaerobiaceae	Natranaerobiaceae	0	0	0	0	0	0	0	0	0	0	2	0	0	0	0	0	0	0	0	0	0	0	0	0	0	0	0	0	0	0	0	0	0	0	0	0	0	0	0	0	0	0	0	0	0	0	0	0
Main genome;Bacteria;Firmicutes;Negativicutes;Selenomonadales;Veillonellaceae	Veillonellaceae	0	0	0	0	0	0	0	1	0	0	0	0	0	0	0	0	4	2	1	0	10	0	1	2	1	0	1	2	0	11	2	3	1	4	26	23	1	2	3	14	15	12	0	1	22	11	13	5
Main genome;Bacteria;Spirochaetes;Spirochaetia;Spirochaetales;Spirochaetaceae	Spirochaetaceae	64	27	42	123	116	34	42	92	154	197	138	12	44	162	97	14	16	3	2	8	10	5	10	4	14	18	7	9	37	29	3	5	12	1	13	13	13	8	10	0	0	22	2	0	0	66	20	0
Main genome;Bacteria;Spirochaetes;Leptospirae;Leptospirales;Leptospiraceae	Leptospiraceae	0	0	0	0	0	0	0	0	0	0	0	0	0	0	0	0	0	0	0	0	0	0	0	2	0	0	0	0	0	0	0	0	0	0	0	0	0	0	0	0	0	0	0	0	0	0	0	0
Main genome;Bacteria;Spirochaetes;Leptospirae;Leptospirales;Unknown Leptospirales class 1	Unknown Leptospirales class 1	0	0	0	0	0	0	0	0	0	0	0	0	0	0	0	0	0	0	0	0	0	0	2	0	0	0	0	0	0	0	0	0	0	0	0	0	0	0	0	0	0	0	0	0	0	0	0	0
Main genome;Bacteria;Cyanobacteria;Oxyphotobacteria;Synechococcales;Cyanobiaceae	Cyanobiaceae	0	0	0	0	0	0	0	0	0	0	0	0	0	0	0	0	0	0	0	0	0	1	0	0	0	0	0	0	0	0	0	0	0	0	0	0	0	0	0	0	0	0	0	1	0	0	0	0
Main genome;Bacteria;Verrucomicrobia;Verrucomicrobiae;Opitutales;Puniceicoccaceae	Puniceicoccaceae	0	0	0	0	0	2	0	0	0	0	0	0	0	0	3	0	0	0	0	0	0	0	0	0	0	0	0	0	0	0	0	0	0	0	0	0	0	0	0	0	0	0	0	4	0	0	0	0
Main genome;Bacteria;Verrucomicrobia;Verrucomicrobiae;Pedosphaerales;Pedosphaeraceae	Pedosphaeraceae	0	0	0	0	0	0	0	0	0	0	0	0	0	0	0	0	0	0	0	0	0	0	0	0	0	0	0	0	2	0	0	0	0	0	0	0	0	0	0	0	0	0	2	0	0	0	0	0
Main genome;Bacteria;Verrucomicrobia;Verrucomicrobiae;Verrucomicrobiales;DEV007	DEV007	0	0	0	0	0	0	0	0	0	0	0	2	0	0	0	0	0	0	0	0	0	0	0	0	0	0	0	0	0	0	0	0	0	0	0	0	0	0	0	0	0	0	1	5	0	0	0	0
Main genome;Bacteria;Nitrospirae;Nitrospira;Nitrospirales;Nitrospiraceae	Nitrospiraceae	0	3	0	0	0	5	0	0	0	4	0	43	7	0	2	0	0	0	1	0	0	0	0	0	0	0	0	0	0	4	0	0	1	2	0	0	0	0	0	0	0	0	37	71	0	0	0	0
Main genome;Bacteria;Nitrospirae;Nitrospira;Nitrospirales;Unknown Nitrospirales class 1	Unknown Nitrospirales class 1	0	0	0	0	0	0	0	0	0	0	0	0	0	0	0	1	0	0	0	0	0	0	0	0	0	0	0	0	0	0	0	1	1	0	0	0	0	1	0	0	0	0	0	0	0	0	0	0
Main genome;Bacteria;Nitrospirae;Thermodesulfovibrionia;Thermodesulfovibrionales;Thermodesulfovibrionaceae	Thermodesulfovibrionaceae	0	0	0	1	0	0	0	0	0	0	0	0	0	0	0	0	0	0	0	0	0	0	0	0	0	0	0	0	0	0	1	0	0	3	12	0	2	0	0	1	0	1	0	0	11	57	0	0
Main genome;Bacteria;Epsilonbacteraeota;Campylobacteria;Campylobacterales;Campylobacteraceae	Campylobacteraceae	0	0	0	0	0	0	0	0	0	0	0	0	0	0	0	0	0	0	0	0	0	0	0	0	4	0	0	0	0	0	0	0	0	0	0	0	0	0	0	0	0	0	0	0	0	0	0	0
Main genome;Bacteria;Epsilonbacteraeota;Campylobacteria;Campylobacterales;Sulfurospirillaceae	Sulfurospirillaceae	0	0	0	0	0	0	0	0	0	0	0	0	0	0	0	0	0	0	0	0	0	0	0	0	0	0	0	0	0	0	0	0	0	0	0	0	0	0	0	0	0	0	0	0	0	0	0	0
Main genome;Bacteria;Epsilonbacteraeota;Campylobacteria;Campylobacterales;Thiovulaceae	Thiovulaceae	0	0	0	0	0	0	0	0	0	0	0	0	0	0	0	0	0	0	0	0	0	0	0	0	0	0	0	0	0	0	0	0	0	0	0	0	0	0	0	0	0	0	0	4	0	0	0	0
Main genome;Bacteria;Epsilonbacteraeota;Desulfurellia;Desulfurellales;Hippeaceae	Hippeaceae	0	0	0	0	0	0	0	0	0	0	0	0	0	0	0	0	0	0	0	0	0	0	0	0	0	0	0	0	0	0	0	0	0	0	0	0	0	0	0	0	0	0	0	0	0	2	0	0
Main genome;Bacteria;Acidobacteria;Acidobacteriia;Solibacterales;Solibacteraceae (Subgroup 3)	Solibacteraceae (Subgroup 3)	0	4	0	0	0	2	1	3	0	1	2	10	0	0	0	2	1	4	0	0	1	3	2	6	0	6	6	5	8	3	1	3	5	2	0	6	3	0	3	3	7	0	4	22	1	7	0	0
Main genome;Bacteria;Acidobacteria;Thermoanaerobaculia;Thermoanaerobaculales;Thermoanaerobaculaceae	Thermoanaerobaculaceae	19	13	43	18	10	8	1	6	4	5	1	25	38	41	90	0	1	0	0	1	1	0	0	0	0	0	0	0	2	5	3	0	0	0	5	6	0	0	0	0	0	3	34	22	0	8	0	1
Main genome;Bacteria;Acidobacteria;Thermoanaerobaculia;Thermoanaerobaculales;Unknown Thermoanaerobaculales class 1	Unknown Thermoanaerobaculales class 1	0	0	0	0	0	0	0	0	0	0	0	0	0	0	0	0	0	0	0	0	0	0	0	0	0	0	0	0	0	0	0	0	0	0	0	0	0	0	0	0	0	0	0	0	0	0	0	0
Main genome;Bacteria;Acidobacteria;Blastocatellia (Subgroup 4);Blastocatellales;Blastocatellaceae	Blastocatellaceae	1	2	0	0	0	1	0	0	0	1	0	6	0	0	0	0	0	0	0	0	0	0	0	0	0	0	0	0	0	0	0	0	0	0	0	0	0	0	0	0	0	0	10	11	0	10	0	0
Main genome;Bacteria;Chloroflexi;Dehalococcoidia;Dehalococcoidales;Dehalococcoidales Incertae Sedis	Dehalococcoidales Incertae Sedis	0	0	0	0	0	0	0	0	0	0	0	0	0	0	0	0	0	0	2	0	2	0	0	0	0	0	0	0	0	0	0	0	0	0	0	0	0	0	0	0	0	0	0	0	0	0	0	0
Main genome;Bacteria;Chloroflexi;Dehalococcoidia;GIF9;AB-539-J10	AB-539-J10	0	0	0	1	0	0	0	0	0	0	0	0	0	0	0	0	0	0	0	0	1	0	0	0	0	0	0	0	0	0	0	0	0	0	7	0	0	0	0	0	0	0	0	0	0	1	0	0
Main genome;Bacteria;Chloroflexi;Chloroflexia;Thermomicrobiales;JG30-KF-CM45	JG30-KF-CM45	0	0	0	0	0	0	0	0	0	0	0	0	0	0	0	0	0	0	0	0	0	0	0	0	0	0	0	0	0	0	0	0	0	0	0	0	0	0	0	0	0	0	0	2	0	0	0	0
Main genome;Bacteria;Chloroflexi;Chloroflexia;Thermomicrobiales;AKYG1722	AKYG1722	0	0	0	0	0	0	0	0	0	0	0	0	0	0	0	0	0	0	0	0	0	0	0	0	0	0	0	0	0	0	0	0	0	0	0	0	0	0	0	0	0	0	0	3	0	0	0	0
Main genome;Bacteria;Chloroflexi;Anaerolineae;SBR1031;A4b	A4b	0	0	0	0	0	0	0	0	0	0	0	1	0	0	0	0	0	0	0	0	0	0	0	0	0	0	0	0	0	0	0	0	0	0	0	0	0	0	0	0	0	0	0	3	0	0	0	0
Main genome;Bacteria;Chloroflexi;Anaerolineae;Anaerolineales;Anaerolineaceae	Anaerolineaceae	256	219	346	1151	325	101	111	232	207	404	192	181	315	636	298	87	45	13	33	41	53	28	46	48	36	47	25	26	43	154	73	85	108	46	20	54	68	32	102	14	6	5	154	85	17	222	61	28
Main genome;Bacteria;Chloroflexi;Anaerolineae;Thermoflexales;Thermoflexaceae	Thermoflexaceae	16	695	14	55	49	115	96	257	360	663	153	66	16	11	6	594	1082	443	167	215	186	267	491	341	144	97	196	341	396	140	261	271	245	216	172	329	388	690	625	296	164	316	4	0	0	44	162	57
Main genome;Bacteria;Chloroflexi;Anaerolineae;Caldilineales;Caldilineaceae	Caldilineaceae	0	0	0	0	0	0	0	1	0	0	0	1	0	0	0	0	0	0	0	0	0	0	0	0	0	0	0	0	0	0	0	0	0	2	0	0	0	0	0	0	0	0	0	1	0	2	0	0
Main genome;Bacteria;Patescibacteria;Saccharimonadia;Saccharimonadales;Saccharimonadaceae	Saccharimonadaceae	0	0	0	0	0	0	0	0	0	0	0	0	0	0	0	0	0	0	0	0	0	0	0	0	0	0	0	0	0	0	0	0	0	0	2	0	0	0	0	0	0	0	0	0	0	0	0	0
Main genome;Bacteria;Patescibacteria;Parcubacteria;Paceibacterales;Paceibacteraceae	Paceibacteraceae	13	9	1	5	1	8	0	5	9	3	0	0	0	0	0	1	4	5	2	5	1	0	4	0	4	0	3	2	0	0	0	0	0	0	6	2	0	0	0	0	2	0	0	0	0	11	11	0
Main genome;Bacteria;Planctomycetes;Planctomycetacia;Planctomycetales;Rubinisphaeraceae	Rubinisphaeraceae	0	0	0	0	0	0	0	0	0	0	0	1	0	0	0	0	0	0	0	0	0	0	0	0	0	0	0	0	0	0	1	0	0	0	0	0	0	0	0	0	0	0	1	0	0	0	0	0
Main genome;Bacteria;Planctomycetes;Planctomycetacia;Planctomycetales;Gimesiaceae	Gimesiaceae	0	2	0	0	0	2	1	15	15	19	7	16	4	3	1	2	4	1	1	0	0	2	0	0	0	0	0	3	4	1	0	0	0	0	0	0	0	0	0	0	0	0	18	23	0	0	3	0
Main genome;Bacteria;Planctomycetes;Planctomycetacia;Isosphaerales;Unknown Isosphaerales class 1	Unknown Isosphaerales class 1	0	0	0	0	0	0	0	0	0	0	0	0	0	0	0	0	0	0	0	0	0	0	0	0	0	1	1	0	0	0	0	0	0	0	0	0	0	0	0	0	0	0	0	0	0	0	0	0
Main genome;Bacteria;Planctomycetes;Planctomycetacia;Pirellulales;Pirellulaceae	Pirellulaceae	14	155	32	70	44	29	27	120	72	182	52	86	42	118	119	99	57	24	18	48	75	60	56	82	60	128	91	26	57	54	30	96	110	52	43	59	170	82	260	53	26	15	113	181	1	75	55	14
Main genome;Bacteria;Planctomycetes;Phycisphaerae;Tepidisphaerales;WD2101 soil group	WD2101 soil group	0	0	0	0	0	0	0	0	0	0	0	0	0	0	0	0	0	0	0	0	0	0	0	0	0	0	0	0	0	0	0	0	0	0	4	0	0	0	0	0	0	0	0	0	4	0	0	0
Main genome;Bacteria;Planctomycetes;Phycisphaerae;MSBL9;SG8-4	SG8-4	53	30	51	94	112	44	17	84	90	152	121	16	127	124	168	98	156	128	44	149	133	62	44	129	55	71	79	48	47	53	8	20	22	18	29	39	27	34	48	37	23	25	2	0	0	30	29	0
Main genome;Bacteria;Planctomycetes;Phycisphaerae;MSBL9;L21-RPul-D3	L21-RPul-D3	0	0	0	0	0	0	0	0	0	0	0	1	32	0	0	0	0	0	0	0	0	0	0	0	0	0	0	0	0	0	0	0	0	0	0	2	0	0	0	0	0	0	1	0	0	0	0	0
Main genome;Bacteria;Planctomycetes;Phycisphaerae;MSBL9;4572-13	4572-13	0	0	0	0	0	0	0	0	0	0	0	0	0	0	0	0	0	0	0	0	0	0	0	0	0	0	0	0	0	0	0	0	0	0	0	0	0	0	0	0	0	0	0	0	0	0	0	0
Main genome;Bacteria;Planctomycetes;Phycisphaerae;MSBL9;SM23-30	SM23-30	0	0	0	0	1	0	0	0	0	0	0	0	2	0	0	0	0	0	0	0	0	0	0	0	0	0	0	0	0	0	0	0	0	0	0	0	0	0	0	0	0	1	0	0	0	0	0	0
Main genome;Bacteria;Planctomycetes;Phycisphaerae;Phycisphaerales;AKAU3564 sediment group	AKAU3564 sediment group	30	9	17	18	15	5	13	13	18	13	23	2	16	17	16	3	1	2	0	2	5	4	1	15	4	21	27	43	11	16	0	23	2	4	1	3	113	7	149	4	7	6	0	0	0	7	8	0
Main genome;Bacteria;Planctomycetes;Phycisphaerae;Phycisphaerales;Phycisphaeraceae	Phycisphaeraceae	2	23	6	2	3	31	3	79	9	180	10	123	17	9	14	37	23	3	0	8	4	4	7	6	11	2	11	2	15	6	1	4	3	10	4	9	0	1	5	1	0	1	200	366	0	2	32	4
Main genome;Bacteria;Planctomycetes;Phycisphaerae;Phycisphaerales;Unknown Phycisphaerales class 1	Unknown Phycisphaerales class 1	0	0	0	0	0	0	0	0	0	0	0	0	0	0	0	0	0	0	0	0	0	0	0	0	0	0	0	0	0	0	0	0	0	0	0	0	0	0	0	0	0	0	0	0	0	0	0	0
Main genome;Bacteria;Planctomycetes;Brocadiae;Brocadiales;Scalinduaceae	Scalinduaceae	0	0	0	0	0	0	0	0	0	0	0	0	0	0	2	0	0	0	0	0	0	0	0	0	3	1	0	0	0	0	0	0	0	0	0	0	0	0	0	0	0	0	0	0	0	0	0	0
Main genome;Bacteria;Planctomycetes;Brocadiae;Brocadiales;GWA2-50-13	GWA2-50-13	0	0	0	0	0	0	0	0	0	0	0	2	0	0	0	0	0	0	0	0	0	0	0	0	0	0	0	0	0	0	0	0	0	0	0	0	0	0	0	0	0	0	4	0	0	0	0	0
Main genome;Bacteria;Halanaerobiaeota;Halanaerobiia;Halanaerobiales;Halobacteroidaceae	Halobacteroidaceae	0	1	0	1	0	0	0	0	0	0	0	0	0	2	0	0	0	0	0	0	0	0	0	0	0	0	0	0	0	0	0	0	0	0	0	0	0	0	0	0	0	0	0	0	0	0	0	0
Main genome;Bacteria;Nitrospinae;Nitrospinia;Nitrospinales;Nitrospinaceae	Nitrospinaceae	1	1	0	0	0	1	0	0	0	1	0	5	1	0	0	0	0	0	0	0	0	0	0	0	0	0	0	0	5	2	0	0	0	0	0	0	0	0	0	0	0	0	56	38	0	10	0	0
Main genome;Bacteria;Chlamydiae;Chlamydiae (kingdom);Chlamydiales;Waddliaceae	Waddliaceae	0	0	0	0	0	0	0	0	0	0	0	0	0	0	0	0	0	0	0	0	0	0	0	0	0	0	0	0	0	0	0	0	0	0	0	0	0	0	0	0	0	0	0	0	0	0	0	0
Main genome;Bacteria;Chlamydiae;Chlamydiae (kingdom);Chlamydiales;Simkaniaceae	Simkaniaceae	11	52	51	21	9	3	0	19	1	77	16	25	58	62	99	0	8	0	0	1	1	2	1	0	0	1	0	3	4	5	0	0	0	0	0	8	0	0	0	0	1	2	31	14	0	12	32	3
Main genome;Bacteria;Chlamydiae;Chlamydiae (kingdom);Chlamydiales;Chlamydiaceae	Chlamydiaceae	0	0	0	0	0	0	0	0	0	0	0	1	1	2	2	0	0	0	0	0	0	0	0	0	0	0	0	0	0	0	0	0	0	0	0	0	0	0	0	0	0	0	2	0	0	0	0	0
Main genome;Bacteria;Chlamydiae;Chlamydiae (kingdom);Chlamydiales;Parachlamydiaceae	Parachlamydiaceae	0	7	0	2	0	0	0	0	0	3	0	0	0	5	2	0	0	0	0	0	0	0	0	0	0	0	0	0	2	0	0	0	0	0	0	0	0	0	0	0	0	2	6	0	0	5	0	0
Main genome;Bacteria;Chlamydiae;Chlamydiae (kingdom);Chlamydiales;cvE6	cvE6	0	0	0	0	2	0	0	2	0	0	0	4	0	0	1	0	0	0	0	0	0	0	0	0	0	0	0	0	0	0	0	0	0	0	0	0	0	0	0	0	0	0	2	20	0	0	0	0
Main genome;Bacteria;Chlamydiae;Chlamydiae (kingdom);Chlamydiales;Criblamydiaceae	Criblamydiaceae	0	0	0	0	0	0	0	0	0	0	0	0	0	0	0	0	0	0	0	0	0	0	0	0	0	0	0	0	0	0	0	0	0	0	0	0	0	0	0	0	0	0	2	0	0	0	0	0
Main genome;Bacteria;Chlamydiae;Chlamydiae (kingdom);Chlamydiales;Unknown Chlamydiales class 1	Unknown Chlamydiales class 1	0	0	0	0	0	0	0	0	0	0	0	0	0	0	0	0	0	0	0	0	0	0	0	0	0	0	0	0	0	0	0	0	0	0	0	0	0	0	0	0	0	0	0	0	0	0	2	0
Main genome;Bacteria;Gemmatimonadetes;Gemmatimonadetes (kingdom);Gemmatimonadales;Gemmatimonadaceae	Gemmatimonadaceae	3	12	1	1	1	9	10	25	21	60	25	30	5	4	1	24	35	27	15	5	0	5	27	4	19	1	0	2	7	3	13	13	11	23	10	14	5	4	13	0	0	0	33	90	0	11	4	1
Main genome;Bacteria;Lentisphaerae;Lentisphaeria;Lentisphaerales;Lentisphaeraceae	Lentisphaeraceae	0	0	0	0	0	0	0	0	0	0	0	0	0	0	0	0	0	0	0	0	0	0	0	0	0	0	0	0	0	0	0	2	0	0	0	0	0	0	0	0	0	0	0	5	0	0	0	0
Main genome;Bacteria;Lentisphaerae;Lentisphaeria;Victivallales;PRD18C08	PRD18C08	0	0	0	0	0	0	0	0	0	0	0	0	0	0	0	0	0	0	0	0	0	0	0	0	0	0	0	0	0	0	0	0	0	0	0	0	0	0	0	0	0	0	0	0	0	0	0	0
Main genome;Bacteria;Lentisphaerae;Lentisphaeria;Victivallales;Arctic95B-14	Arctic95B-14	0	0	0	0	0	0	0	0	0	0	0	0	0	0	0	0	0	0	0	0	0	0	0	0	0	0	0	0	0	0	0	0	0	0	0	0	0	0	0	0	0	0	0	4	0	0	0	0
Main genome;Bacteria;Lentisphaerae;Oligosphaeria;Oligosphaerales;Lenti-02	Lenti-02	0	0	0	0	0	0	0	0	0	1	0	1	0	0	0	0	0	0	0	0	0	0	0	0	0	0	0	0	0	0	0	0	0	0	0	0	0	0	0	0	0	0	0	0	0	0	0	0
Main genome;Bacteria;Thermotogae;Thermotogae (kingdom);Mesoaciditogales;Mesoaciditogaceae	Mesoaciditogaceae	0	0	0	0	0	0	0	0	0	0	0	0	0	0	0	0	0	0	0	0	0	0	0	0	0	0	0	0	0	0	0	0	0	0	0	0	0	0	0	0	0	0	0	0	0	114	0	0
Main genome;Bacteria;Dependentiae;Babeliae;Babeliales;Vermiphilaceae	Vermiphilaceae	0	3	1	0	2	0	0	0	0	4	1	4	5	10	10	0	0	0	0	0	0	0	0	0	0	0	0	0	0	0	0	0	0	0	0	0	0	0	0	0	2	0	6	21	0	1	0	0
Main genome;Bacteria;Dependentiae;Babeliae;Babeliales;UBA12409	UBA12409	0	0	0	0	0	0	0	0	0	0	0	0	0	0	0	0	0	0	0	0	0	0	0	0	0	0	0	0	0	0	0	0	0	0	0	0	0	0	0	0	0	0	0	2	0	0	0	0
Main genome;Bacteria;Dependentiae;Babeliae;Babeliales;Babeliaceae	Babeliaceae	2	0	0	2	0	0	0	0	0	0	0	0	0	0	0	0	0	0	0	0	0	0	0	0	0	0	0	0	0	0	0	0	0	0	0	0	0	0	0	0	1	0	0	0	0	0	0	0
Main genome;Bacteria;Dependentiae;Babeliae;Babeliales;UBA12411	UBA12411	0	0	0	0	0	2	0	5	2	24	1	2	0	0	6	0	0	0	0	0	0	1	1	0	0	0	0	0	0	6	0	0	0	0	0	0	0	0	0	0	0	0	0	0	0	0	0	0
Main genome;Bacteria;Elusimicrobia;Elusimicrobia (kingdom);Elusimicrobiales;Elusimicrobiaceae	Elusimicrobiaceae	0	0	0	0	0	0	0	0	0	0	0	0	0	0	0	0	0	0	0	0	0	0	0	0	0	0	0	0	0	0	0	0	0	0	0	0	0	0	0	0	0	0	0	0	0	0	0	0
Main genome;Bacteria;Elusimicrobia;Endomicrobia;Endomicrobiales;Endomicrobiaceae	Endomicrobiaceae	0	0	3	0	0	0	0	0	0	0	0	0	0	0	1	0	0	0	0	0	1	0	0	1	0	0	1	0	0	0	0	0	0	0	2	0	0	0	0	2	2	5	0	0	0	0	0	0
Main genome;Bacteria;Elusimicrobia;Endomicrobia;Endomicrobiales;Unknown Endomicrobiales class 1	Unknown Endomicrobiales class 1	0	0	0	0	0	0	0	0	0	0	0	0	0	0	0	0	0	0	0	0	0	0	0	0	0	0	0	0	0	0	0	0	0	0	0	0	0	0	0	0	0	0	0	0	0	2	0	0
Main genome;Bacteria;Armatimonadetes;Fimbriimonadia;Fimbriimonadales;Fimbriimonadaceae	Fimbriimonadaceae	0	0	0	0	0	0	0	0	0	0	0	0	0	0	0	0	0	0	0	0	0	0	0	0	0	0	0	0	0	0	0	0	0	0	0	0	0	0	0	0	0	0	0	4	0	0	0	0
Main genome;Bacteria;Omnitrophicaeota;Omnitrophia;Omnitrophales;Omnitrophaceae	Omnitrophaceae	2	5	1	0	1	1	3	4	4	29	13	15	1	2	5	1	2	0	0	0	0	0	2	0	0	1	2	0	0	1	0	0	0	0	0	0	0	0	0	0	0	0	16	5	0	2	0	0
Main genome;Bacteria;Omnitrophicaeota;Omnitrophia;Omnitrophales;Unknown Omnitrophales class 1	Unknown Omnitrophales class 1	0	0	0	0	0	0	0	0	0	0	0	0	0	0	0	0	0	0	0	0	0	0	0	0	0	0	0	0	0	0	0	0	0	0	0	0	0	0	0	0	0	0	0	0	0	0	0	0
Main genome;Bacteria;Latescibacteria;Latescibacteria (kingdom);Latescibacterales;Latescibacteraceae	Latescibacteraceae	2	55	3	11	14	10	3	43	6	114	20	48	18	19	10	41	28	15	9	10	5	31	25	4	7	8	15	19	22	9	20	16	10	12	4	4	31	7	6	6	6	1	54	17	0	7	8	0
Main genome;Bacteria;Latescibacteria;Latescibacteria (kingdom);Latescibacterales;Unknown Latescibacterales class 1	Unknown Latescibacterales class 1	0	0	0	0	0	0	0	0	0	0	0	0	0	0	0	0	0	0	0	0	0	0	0	0	0	0	0	0	0	0	0	0	0	0	0	0	0	0	0	0	0	0	2	0	0	0	0	0
Main genome;Bacteria;Hydrogenedentes;Hydrogenedentia;Hydrogenedentiales;Hydrogenedensaceae	Hydrogenedensaceae	0	0	2	4	3	0	0	0	0	7	0	5	0	2	7	0	0	0	1	0	0	0	0	0	0	0	2	1	0	1	0	0	0	0	0	6	3	3	0	0	0	0	1	5	0	2	0	0
Main genome;Bacteria;Hydrogenedentes;Hydrogenedentia;Hydrogenedentiales;Unknown Hydrogenedentiales class 1	Unknown Hydrogenedentiales class 1	0	0	0	0	0	0	0	0	0	0	0	0	0	0	0	0	0	0	0	0	0	0	0	0	0	0	0	0	0	0	0	0	0	0	0	0	0	0	0	0	0	0	0	0	0	0	0	0
Main genome;Bacteria;Calditrichaeota;Calditrichia;Calditrichales;Calditrichaceae	Calditrichaceae	8	97	15	29	13	10	8	29	49	70	35	35	11	15	15	101	215	96	30	22	36	46	88	34	54	70	51	114	134	12	249	150	73	105	160	152	85	112	68	128	82	74	15	10	15	8	21	2
Main genome;Bacteria;Calditrichaeota;Calditrichia;Calditrichales;Unknown Calditrichales class 1	Unknown Calditrichales class 1	0	1	0	0	0	0	0	0	0	0	0	0	0	0	0	0	3	3	0	3	1	8	13	8	1	3	5	19	2	5	2	0	1	3	12	31	26	0	0	18	11	31	0	0	0	0	0	0
Main genome;Bacteria;Rokubacteria;NC10;Methylomirabilales;Methylomirabilaceae	Methylomirabilaceae	24	190	174	13	25	35	4	53	7	171	5	374	132	133	176	34	23	9	5	2	3	3	10	4	4	3	10	6	53	19	3	8	9	10	8	6	0	6	18	7	9	4	319	243	0	16	40	12
Main genome;Bacteria;Rokubacteria;NC10;Methylomirabilales;Unknown Methylomirabilales class 1	Unknown Methylomirabilales class 1	0	0	0	0	0	0	2	0	0	0	0	0	0	0	0	0	0	0	0	0	0	0	0	0	0	0	0	0	0	0	0	0	0	0	0	0	0	0	0	0	0	0	0	0	0	0	0	0
Main genome;Bacteria;Rokubacteria;NC10;Methylomirabilales;Unknown Methylomirabilales class 2	Unknown Methylomirabilales class 2	0	0	0	0	0	0	0	0	0	0	0	0	0	0	0	1	0	0	0	1	0	0	0	0	0	0	0	0	0	0	0	0	0	0	0	0	0	0	0	0	0	0	0	0	0	0	0	0
Main genome;Bacteria;Caldiserica;Caldisericia;Caldisericales;Caldisericaceae	Caldisericaceae	0	0	0	0	0	0	0	0	0	0	0	0	0	0	0	0	0	0	0	0	0	0	0	0	0	0	0	0	0	0	0	0	0	0	0	0	0	0	0	0	0	0	0	0	0	434	0	0
Main genome;Bacteria;Fibrobacteres;Fibrobacteria;Fibrobacterales;Fibrobacteraceae	Fibrobacteraceae	0	0	0	0	0	0	0	0	0	0	0	0	0	0	0	0	0	0	0	0	0	0	0	0	0	0	0	0	0	0	0	0	0	0	0	0	0	0	0	0	0	0	0	0	0	0	0	0
Main genome;Bacteria;Fibrobacteres;Fibrobacteria;Fibrobacterales;TG3	TG3	0	0	0	0	0	0	0	0	0	0	0	0	0	0	0	0	0	0	0	0	0	0	0	0	0	0	0	0	0	0	0	0	0	0	0	0	0	0	0	0	0	0	0	0	0	0	0	0
Main genome;Bacteria;Fibrobacteres;Fibrobacteria;Fibrobacterales;B5-096	B5-096	0	0	0	0	0	0	0	0	0	0	0	0	0	0	0	0	0	0	0	2	8	0	0	0	0	0	0	0	0	0	0	0	2	0	0	0	0	0	0	0	1	1	0	0	0	0	0	0
Main genome;Bacteria;Fibrobacteres;Fibrobacteria;Fibrobacterales;MAT-CR-H6-H10	MAT-CR-H6-H10	0	0	0	0	0	0	0	0	0	0	0	0	0	0	0	0	0	0	0	0	0	0	0	0	0	0	0	0	0	0	0	0	0	0	0	0	0	0	0	0	0	0	0	0	0	0	0	0
Main genome;Bacteria;Modulibacteria;Moduliflexia;Moduliflexales;Moduliflexaceae	Moduliflexaceae	0	0	1	0	0	0	0	0	1	1	0	0	1	0	4	0	0	0	0	0	0	0	0	0	0	0	0	0	0	0	0	0	0	0	0	0	0	0	0	0	0	0	0	0	0	0	0	0
Main genome;Bacteria;Dictyoglomi;Dictyoglomia;Dictyoglomales;Dictyoglomaceae	Dictyoglomaceae	0	0	0	0	0	0	0	0	0	0	0	0	0	0	0	1	0	0	0	0	0	0	0	0	0	0	0	0	0	0	1	0	0	0	0	0	0	0	0	0	0	0	0	0	0	0	0	0
Main genome;Bacteria;Entotheonellaeota;Entotheonellia;Entotheonellales;Entotheonellaceae	Entotheonellaceae	0	0	0	0	0	0	0	0	0	2	0	2	0	0	0	0	0	0	0	0	0	0	0	0	0	0	0	0	0	0	0	0	0	0	0	0	0	0	0	0	0	0	2	4	0	0	0	0
Main genome;Bacteria;Thermosulfidibacteraeota;Thermosulfidibacteria;Thermosulfidibacterales;Thermosulfidibacteraceae	Thermosulfidibacteraceae	0	0	0	0	0	0	0	0	0	0	0	0	0	0	0	0	0	0	0	0	0	0	0	0	0	0	0	0	0	0	0	0	0	0	0	0	0	0	0	0	0	0	0	0	0	44	0	0
Main genome;Archaea;Euryarchaeota;Thermococci;Thermococcales;Thermococcaceae	Thermococcaceae	0	0	0	0	0	0	0	0	0	0	0	0	0	0	0	0	0	0	0	0	0	0	0	0	0	0	0	0	0	0	0	0	0	0	0	0	0	0	0	0	0	0	0	0	0	2	0	0
Main genome;Archaea;Euryarchaeota;Thermococci;Thermococcales;Unknown Thermococcales class 1	Unknown Thermococcales class 1	0	0	0	0	0	0	0	0	0	0	0	0	0	0	0	0	0	0	0	0	0	0	0	0	0	0	0	0	0	0	0	0	0	0	0	0	0	0	0	0	0	0	0	0	0	0	0	0
Main genome;Archaea;Euryarchaeota;Thermococci;Thermococcales;Unknown Thermococcales class 2	Unknown Thermococcales class 2	0	0	0	0	0	0	0	0	0	0	0	0	0	0	0	0	0	0	0	0	0	0	0	0	0	0	0	0	0	0	0	0	0	0	0	0	0	0	0	0	0	0	0	0	0	0	0	0
Main genome;Archaea;Euryarchaeota;Methanomicrobia;Methanosarcinales;Methanosarcinaceae	Methanosarcinaceae	0	0	0	0	0	0	0	0	0	0	0	0	0	0	0	0	0	0	0	0	0	0	0	0	0	0	0	0	0	0	0	0	0	0	0	0	0	0	0	0	0	0	0	0	0	0	0	0
Main genome;Archaea;Euryarchaeota;Methanomicrobia;Methanosarcinales;Methanoperedenaceae	Methanoperedenaceae	0	0	0	0	0	0	0	0	0	0	0	0	0	0	0	0	0	0	0	0	0	0	0	0	0	0	0	0	0	0	0	0	0	0	0	0	0	0	0	0	0	0	0	0	0	0	0	0
Main genome;Archaea;Euryarchaeota;Methanomicrobia;Methanosarcinales;ANME-2a-2b	ANME-2a-2b	0	0	0	0	0	0	0	0	0	0	0	0	0	0	0	0	0	0	0	0	0	0	0	0	0	0	0	0	0	0	0	0	0	0	0	0	0	0	0	0	0	0	0	0	0	0	0	0
Main genome;Archaea;Euryarchaeota;Methanomicrobia;Methanosarcinales;Methermicoccaceae	Methermicoccaceae	0	0	0	0	0	0	0	0	0	0	0	0	0	0	0	0	0	0	0	0	0	0	0	0	0	0	0	0	0	0	0	0	0	0	0	0	0	0	0	0	0	0	0	0	0	0	0	0
Main genome;Archaea;Euryarchaeota;Methanobacteria;Methanobacteriales;Unknown Methanobacteriales class 1	Unknown Methanobacteriales class 1	4	1	0	3	3	1	3	6	0	11	7	0	0	7	0	0	0	0	0	0	0	0	0	0	0	0	0	0	0	0	0	0	0	0	5	0	0	0	0	0	0	0	0	0	0	0	17	3
Main genome;Archaea;Euryarchaeota;Thermoplasmata;Methanomassiliicoccales;Methanomassiliicoccaceae	Methanomassiliicoccaceae	0	0	0	0	0	0	0	0	0	0	0	0	0	0	0	0	0	0	0	0	0	0	0	0	0	0	0	0	0	0	0	0	0	0	0	0	0	0	0	0	0	0	0	0	0	0	0	0
Main genome;Archaea;Euryarchaeota;Archaeoglobi;Archaeoglobales;Archaeoglobaceae	Archaeoglobaceae	0	0	0	0	0	0	0	0	0	0	0	0	0	0	0	0	0	0	0	0	0	0	0	0	0	0	0	0	0	0	0	0	0	0	0	0	0	0	0	0	0	0	0	0	0	8	0	0
Main genome;Archaea;Crenarchaeota;Crenarchaeota Incertae Sedis;Aigarchaeales;Geothermarchaeaceae	Geothermarchaeaceae	4	0	0	5	0	0	0	1	0	0	4	0	0	8	0	0	0	0	1	2	3	1	0	11	0	2	0	5	0	1	0	0	0	0	0	0	0	0	1	0	0	0	0	0	0	11	0	0
Main genome;Archaea;Thaumarchaeota;Nitrososphaeria;Nitrosopumilales;Nitrosopumilaceae	Nitrosopumilaceae	2	4	1	3	4	2	0	0	1	3	0	42	13	8	10	0	0	0	1	0	0	0	3	0	0	1	0	0	0	0	0	0	0	0	1	0	0	0	1	0	0	0	50	218	0	0	0	2
Main genome;Archaea;Thaumarchaeota;Nitrososphaeria;Nitrosotaleales;Nitrosotaleaceae	Nitrosotaleaceae	0	0	0	0	0	0	0	0	0	0	0	0	0	0	0	0	0	0	0	0	0	0	0	0	0	0	0	0	0	0	0	0	0	0	0	0	0	0	0	0	0	0	0	0	0	0	0	0
Chloroplast;Bacteria (Chloroplast);Cyanobacteria (Chloroplast);Oxyphotobacteria (Chloroplast);Prasinoderma (Chloroplast) (Oxyphotobacteria (Chloroplast));Prasinoderma coloniale (Chloroplast) (Prasinoderma (Chloroplast) (Oxyphotobacteria (Chloroplast)))	Prasinoderma coloniale (Chloroplast) (Prasinoderma (Chloroplast) (Oxyphotobacteria (Chloroplast)))	0	0	0	0	0	0	0	0	0	0	0	0	0	0	0	0	0	0	0	0	0	0	0	0	0	0	0	0	0	0	0	0	0	0	0	0	0	0	0	0	0	0	0	0	0	0	0	0
	Genus
Main genome;Bacteria;Proteobacteria;Gammaproteobacteria;Enterobacteriales;Enterobacteriaceae;Providencia	Providencia	0	0	0	0	0	0	0	0	0	0	0	0	0	0	2	0	0	0	0	0	0	0	0	0	0	0	0	0	0	0	0	0	0	0	0	0	0	0	0	0	0	0	0	0	0	2	0	0
Main genome;Bacteria;Proteobacteria;Gammaproteobacteria;Enterobacteriales;Enterobacteriaceae;Yersinia	Yersinia	0	0	0	0	0	0	0	0	0	0	0	0	0	0	0	0	0	0	0	0	0	0	0	0	2	0	0	0	0	0	0	0	0	0	0	0	0	0	0	0	0	0	0	0	0	0	0	0
Main genome;Bacteria;Proteobacteria;Gammaproteobacteria;Enterobacteriales;Enterobacteriaceae;Rahnella	Rahnella	0	0	0	0	0	0	0	0	0	0	0	0	0	0	0	0	0	0	0	0	0	0	0	0	0	0	0	0	0	0	0	0	0	0	0	0	0	0	0	0	0	0	0	0	0	0	0	0
Main genome;Bacteria;Proteobacteria;Gammaproteobacteria;Enterobacteriales;Enterobacteriaceae;Tatumella	Tatumella	0	0	0	0	0	0	0	0	0	0	0	0	0	0	0	0	0	0	0	1	0	0	0	0	0	0	0	0	0	0	0	0	0	0	2	0	0	1	0	0	1	2	0	0	2	4	3	0
Main genome;Bacteria;Proteobacteria;Gammaproteobacteria;Pseudomonadales;Pseudomonadaceae;Pseudomonas	Pseudomonas	71	37	3	6	3	0	1	0	0	0	1	1	1	17	79	10	34	28	4	5	7	15	52	22	103	16	37	117	17	100	40	25	11	39	104	87	21	10	12	54	47	92	2	1	267	273	269	37
Main genome;Bacteria;Proteobacteria;Gammaproteobacteria;Betaproteobacteriales;Neisseriaceae;Simonsiella	Simonsiella	0	0	0	0	0	0	0	0	0	0	0	0	0	0	0	0	0	0	0	0	0	0	0	0	0	0	0	0	0	0	0	0	0	0	0	2	0	0	0	0	0	0	0	0	0	0	0	0
Main genome;Bacteria;Proteobacteria;Gammaproteobacteria;Betaproteobacteriales;Aquaspirillaceae;Microvirgula	Microvirgula	0	0	0	0	0	0	0	0	0	0	0	0	0	0	0	0	0	0	0	0	0	0	0	0	0	0	0	0	0	0	0	0	0	0	0	2	0	0	0	1	0	0	0	0	0	0	0	0
Main genome;Bacteria;Proteobacteria;Gammaproteobacteria;Betaproteobacteriales;Nitrosomonadaceae;Nitrosomonas	Nitrosomonas	0	0	0	0	0	0	0	0	0	1	0	0	0	0	0	0	0	0	0	0	0	0	0	0	0	0	0	0	0	0	0	0	0	0	0	0	0	0	0	0	0	0	1	0	0	0	0	0
Main genome;Bacteria;Proteobacteria;Gammaproteobacteria;Vibrionales;Vibrionaceae;Vibrio	Vibrio	0	0	0	0	0	0	0	0	0	0	0	2	0	0	2	0	0	0	0	0	0	0	0	0	0	0	0	0	0	0	0	0	0	0	0	0	0	0	0	0	0	0	0	0	2	0	0	0
Main genome;Bacteria;Proteobacteria;Gammaproteobacteria;Alteromonadales;Pseudoalteromonadaceae;Pseudoalteromonas	Pseudoalteromonas	6322	408	46	0	0	722	0	1	3	0	0	13	59	0	0	1	3	0	3	0	3	7	13	2	19	7	18	15	971	1	3	0	0	0	0	5	2	0	0	1	3	4	0	0	10	0	35	12
Main genome;Bacteria;Proteobacteria;Gammaproteobacteria;Alteromonadales;Shewanellaceae;Shewanella	Shewanella	0	0	0	0	0	14	0	0	0	1	0	2	0	58	0	0	0	0	0	0	0	0	0	0	0	0	0	0	1	0	0	0	0	0	0	0	0	0	0	0	0	0	0	0	0	0	0	0
Main genome;Bacteria;Proteobacteria;Gammaproteobacteria;Alteromonadales;Shewanellaceae;Psychrobium	Psychrobium	0	0	0	0	0	2	0	0	0	0	0	8	0	0	0	0	0	0	0	0	0	0	0	0	0	0	0	0	0	0	0	0	0	0	0	0	0	0	0	0	0	0	2	3	0	0	0	0
Main genome;Bacteria;Proteobacteria;Gammaproteobacteria;Alteromonadales;Moritellaceae;Moritella	Moritella	0	0	0	0	0	139	0	0	0	0	0	0	0	0	0	0	0	0	0	0	0	0	0	0	0	0	0	0	0	0	0	0	0	0	0	0	0	0	0	0	0	0	0	0	0	0	0	0
Main genome;Bacteria;Proteobacteria;Gammaproteobacteria;Alteromonadales;Colwelliaceae;Colwellia	Colwellia	0	0	0	0	0	0	0	0	0	0	0	0	0	0	0	0	0	0	0	0	0	0	0	0	0	0	0	0	18	0	0	0	0	0	0	0	0	0	0	0	0	0	2	0	0	0	0	0
Main genome;Bacteria;Proteobacteria;Gammaproteobacteria;Alteromonadales;Colwelliaceae;Thalassotalea	Thalassotalea	0	0	0	0	0	0	0	0	0	0	0	2	0	0	0	0	0	0	0	0	0	0	0	0	0	0	0	0	0	0	0	0	0	0	0	0	0	0	0	0	0	0	0	0	0	0	0	0
Main genome;Bacteria;Proteobacteria;Gammaproteobacteria;Oceanospirillales;Nitrincolaceae;Amphritea	Amphritea	0	0	0	0	0	1	0	0	0	0	0	7	0	0	0	0	0	0	1	0	0	0	0	0	0	0	0	0	0	0	0	0	0	0	0	0	0	0	0	0	0	0	0	0	0	0	0	0
Main genome;Bacteria;Proteobacteria;Gammaproteobacteria;Oceanospirillales;Kangiellaceae;Aliikangiella	Aliikangiella	0	0	0	0	0	0	0	0	0	0	0	0	0	0	0	0	0	0	0	0	0	0	0	0	0	0	0	0	0	0	0	0	0	0	0	0	0	0	0	0	0	0	0	2	0	0	0	0
Main genome;Bacteria;Proteobacteria;Gammaproteobacteria;Oceanospirillales;Alcanivoracaceae;Alcanivorax	Alcanivorax	0	0	0	0	0	0	0	0	0	2	0	0	0	0	0	0	0	0	0	0	0	0	0	0	0	0	0	0	0	0	0	0	0	0	0	0	0	0	0	0	0	0	2	2	0	0	0	0
Main genome;Bacteria;Proteobacteria;Gammaproteobacteria;Oceanospirillales;Pseudohongiellaceae;Pseudohongiella	Pseudohongiella	0	0	0	0	0	0	0	0	0	0	0	2	0	0	0	0	0	0	0	0	0	0	0	0	0	0	0	0	0	0	0	0	0	0	0	0	0	0	0	0	0	0	0	0	0	0	0	0
Main genome;Bacteria;Proteobacteria;Gammaproteobacteria;Oceanospirillales;Saccharospirillaceae;Oleibacter	Oleibacter	0	0	0	0	0	0	0	0	0	0	0	0	0	0	0	0	0	0	0	0	0	0	0	0	0	0	0	0	0	0	0	0	0	0	0	2	0	0	0	0	0	0	0	0	0	0	0	0
Main genome;Bacteria;Proteobacteria;Gammaproteobacteria;Cellvibrionales;Microbulbiferaceae;Microbulbifer	Microbulbifer	0	0	0	0	0	0	0	0	0	0	0	0	0	0	0	0	0	0	0	0	0	0	0	0	0	0	0	0	0	2	0	0	0	0	0	0	0	0	0	0	0	0	0	0	0	0	0	0
Main genome;Bacteria;Proteobacteria;Gammaproteobacteria;Cellvibrionales;Halieaceae;OM60(NOR5) clade	OM60(NOR5) clade	0	0	0	0	0	0	0	0	0	0	0	0	0	0	0	0	0	0	0	0	0	0	0	0	0	0	0	0	2	0	0	0	0	0	0	0	0	0	0	0	0	0	0	4	0	0	0	0
Main genome;Bacteria;Proteobacteria;Gammaproteobacteria;Xanthomonadales;Xanthomonadaceae;Thermomonas	Thermomonas	0	0	0	0	0	0	0	0	0	0	0	0	0	0	0	0	0	0	0	0	0	0	0	0	0	0	0	0	0	0	0	0	0	0	0	0	0	0	0	0	0	0	0	0	0	0	0	0
Main genome;Bacteria;Proteobacteria;Gammaproteobacteria;Xanthomonadales;Rhodanobacteraceae;Dyella	Dyella	0	0	0	1	0	0	0	0	0	0	0	0	0	0	0	0	0	0	0	0	0	0	0	0	0	0	0	0	0	0	0	0	0	0	0	0	0	0	0	0	0	0	0	0	4	0	0	0
Main genome;Bacteria;Proteobacteria;Gammaproteobacteria;Methylococcales;Methylomonaceae;Marine Methylotrophic Group 2	Marine Methylotrophic Group 2	0	0	0	0	0	0	0	0	0	0	0	0	0	0	0	0	0	0	0	0	0	0	0	0	0	0	0	0	0	0	0	0	0	0	0	0	0	0	0	0	0	0	0	0	0	0	0	0
Main genome;Bacteria;Proteobacteria;Gammaproteobacteria;Thiomicrospirales;Thioglobaceae;SUP05 cluster	SUP05 cluster	0	0	0	0	0	0	0	0	0	0	0	0	0	0	0	0	0	0	0	0	0	0	0	0	0	0	0	0	0	0	0	0	0	0	0	0	0	0	0	0	0	0	0	2	0	0	0	0
Main genome;Bacteria;Proteobacteria;Gammaproteobacteria;Pasteurellales;Pasteurellaceae;Haemophilus	Haemophilus	0	0	0	0	0	0	0	0	0	0	0	0	0	0	0	0	0	0	0	0	0	0	0	0	4	0	0	0	0	0	0	0	0	0	0	0	0	0	0	0	0	0	0	0	0	0	0	0
Main genome;Bacteria;Proteobacteria;Gammaproteobacteria;Legionellales;Legionellaceae;Legionella	Legionella	0	0	0	0	0	0	0	0	0	0	0	0	0	0	0	0	0	0	0	0	0	0	0	0	0	0	0	0	0	0	0	0	0	0	0	0	0	0	0	0	0	0	0	0	0	0	0	0
Main genome;Bacteria;Proteobacteria;Gammaproteobacteria;Gammaproteobacteria Incertae Sedis;Gammaproteobacteria Incertae Sedis (class);Acidibacter	Acidibacter	0	0	0	0	0	0	0	0	0	0	0	0	0	0	0	0	0	0	0	0	0	0	0	0	0	0	0	0	0	0	0	0	0	0	0	0	0	0	0	0	0	0	0	0	0	0	0	0
Main genome;Bacteria;Proteobacteria;Gammaproteobacteria;Gammaproteobacteria Incertae Sedis;Gammaproteobacteria Incertae Sedis (class);Candidatus Ovatusbacter	Candidatus Ovatusbacter	0	0	0	0	0	0	0	0	0	0	0	0	0	0	0	0	0	0	0	0	0	0	0	0	0	0	0	0	0	0	0	0	0	0	0	0	0	0	0	0	0	0	0	0	0	0	0	2
Main genome;Bacteria;Proteobacteria;Gammaproteobacteria;Gammaproteobacteria Incertae Sedis;Gammaproteobacteria Incertae Sedis (class);Candidatus Berkiella	Candidatus Berkiella	0	0	0	0	0	0	0	0	0	0	0	0	0	0	0	0	0	0	0	0	0	0	0	0	0	0	0	0	0	0	0	0	0	0	0	0	0	0	0	0	0	0	0	4	0	0	0	0
Main genome;Bacteria;Proteobacteria;Gammaproteobacteria;Gammaproteobacteria Incertae Sedis;Gammaproteobacteria Incertae Sedis (class);Sulfuriflexus	Sulfuriflexus	0	0	0	0	0	0	0	0	0	0	0	0	0	0	0	0	0	0	0	0	0	0	0	0	0	0	0	0	0	0	0	0	0	0	0	0	0	0	0	0	0	0	0	0	0	0	0	0
Main genome;Bacteria;Proteobacteria;Gammaproteobacteria;Gammaproteobacteria Incertae Sedis;Gammaproteobacteria Incertae Sedis (class);Unknown Gammaproteobacteria Incertae Sedis (class) order 1	Unknown Gammaproteobacteria Incertae Sedis (class) order 1	0	0	0	0	0	0	0	0	0	0	0	0	0	0	0	0	0	0	0	0	0	0	0	0	0	0	0	0	0	0	0	0	0	0	0	0	0	0	0	0	0	0	0	0	0	0	0	0
Main genome;Bacteria;Proteobacteria;Gammaproteobacteria;Chromatiales;Sedimenticolaceae;Sedimenticola	Sedimenticola	0	0	0	0	0	0	0	0	0	0	0	0	2	0	0	0	0	0	0	0	0	0	0	0	0	0	0	0	0	0	0	0	0	0	0	0	0	0	0	0	0	0	0	0	0	0	0	0
Main genome;Bacteria;Proteobacteria;Gammaproteobacteria;Ectothiorhodospirales;Ectothiorhodospiraceae;Thiogranum	Thiogranum	0	0	0	0	0	0	0	0	0	0	0	0	0	0	0	0	0	0	0	0	0	0	0	0	0	0	0	0	0	0	0	0	0	0	0	0	0	0	0	0	0	0	0	0	0	2	0	0
Main genome;Bacteria;Proteobacteria;Gammaproteobacteria;Ectothiorhodospirales;Thioalkalispiraceae;Thioalkalispira	Thioalkalispira	0	0	0	0	0	0	0	0	0	0	0	0	0	0	0	0	0	0	0	0	0	0	0	0	0	0	0	0	0	0	0	0	0	2	0	0	0	0	0	0	0	0	0	0	3	1	0	0
Main genome;Bacteria;Proteobacteria;Gammaproteobacteria;Nitrosococcales;Nitrosococcaceae;MSB-1D1	MSB-1D1	0	0	0	0	0	0	0	0	0	0	0	2	0	0	0	0	0	0	0	0	0	0	0	0	0	0	0	0	0	0	0	0	0	0	0	0	0	0	0	0	0	0	0	2	0	0	0	0
Main genome;Bacteria;Proteobacteria;Gammaproteobacteria;Nitrosococcales;Nitrosococcaceae;AqS1	AqS1	0	26	2	7	4	13	0	3	1	24	0	70	9	3	6	0	2	2	6	0	1	1	0	0	0	0	1	14	13	11	8	0	4	1	0	0	0	0	0	0	0	0	108	267	0	1	10	2
Main genome;Bacteria;Proteobacteria;Gammaproteobacteria;Nitrosococcales;Nitrosococcaceae;FS142-36B-02	FS142-36B-02	0	0	0	0	0	0	0	0	0	0	0	0	0	0	0	0	0	0	0	0	0	0	0	0	0	0	0	0	0	0	0	0	0	0	0	0	0	0	0	0	0	0	0	4	0	0	0	0
Main genome;Bacteria;Proteobacteria;Gammaproteobacteria;Nitrosococcales;Nitrosococcaceae;SZB85	SZB85	0	0	0	0	0	0	0	0	0	0	0	0	0	0	0	0	0	0	0	0	0	0	0	0	0	0	0	0	0	0	0	0	0	0	0	0	0	0	0	0	0	0	3	1	0	1	0	0
Main genome;Bacteria;Proteobacteria;Gammaproteobacteria;Coxiellales;Coxiellaceae;Coxiella	Coxiella	0	0	0	0	0	0	0	0	0	2	0	0	0	3	1	0	0	0	0	0	0	0	0	0	0	0	0	0	0	0	0	0	0	0	0	0	0	0	0	0	0	0	0	4	0	4	7	0
Main genome;Bacteria;Proteobacteria;Gammaproteobacteria;Steroidobacterales;Woeseiaceae;Woeseia	Woeseia	0	22	3	0	0	6	0	1	0	15	0	57	6	9	4	0	3	1	2	1	1	0	3	1	1	0	0	3	10	3	2	0	1	3	2	2	0	0	0	3	0	0	153	279	0	1	6	0
Main genome;Bacteria;Proteobacteria;Gammaproteobacteria;Steroidobacterales;Woeseiaceae;Unknown Woeseiaceae order 1	Unknown Woeseiaceae order 1	0	0	0	0	0	0	0	0	0	0	0	0	0	0	0	0	0	0	0	0	0	0	0	0	0	0	0	0	0	0	0	0	0	0	0	0	0	0	0	0	0	0	2	0	0	0	0	0
Main genome;Bacteria;Proteobacteria;Gammaproteobacteria;Steroidobacterales;Steroidobacteraceae;Steroidobacter	Steroidobacter	0	0	0	0	0	0	0	0	0	0	0	0	0	0	0	0	0	0	0	0	0	0	0	0	0	0	0	0	0	0	0	0	0	0	0	0	0	0	0	0	0	0	0	0	0	0	0	0
Main genome;Bacteria;Proteobacteria;Gammaproteobacteria;Tenderiales;Tenderiaceae;Candidatus Tenderia	Candidatus Tenderia	0	0	0	0	0	0	0	0	0	0	0	0	0	0	0	0	0	0	0	0	0	0	0	0	0	0	0	0	0	0	0	0	0	0	0	0	0	0	0	0	0	0	1	1	0	0	0	0
Main genome;Bacteria;Proteobacteria;Gammaproteobacteria;Acidiferrobacterales;Acidiferrobacteraceae;Sulfurifustis	Sulfurifustis	0	0	0	0	0	0	0	0	0	0	0	0	0	0	0	0	0	0	0	0	0	0	0	0	0	0	0	0	0	0	0	0	0	0	0	0	0	0	0	0	0	0	0	0	0	0	0	0
Main genome;Bacteria;Proteobacteria;Alphaproteobacteria;Rhizobiales;Rhizobiaceae;Allorhizobium-Neorhizobium-Pararhizobium-Rhizobium	Allorhizobium-Neorhizobium-Pararhizobium-Rhizobium	0	2	0	2	0	0	1	0	0	0	0	0	0	0	0	0	5	3	0	1	3	6	64	4	7	4	4	4	0	23	0	2	0	2	7	4	0	0	0	2	1	0	0	0	37	38	35	5
Main genome;Bacteria;Proteobacteria;Alphaproteobacteria;Rhizobiales;Rhizobiaceae;Pseudahrensia	Pseudahrensia	0	0	0	0	0	0	0	0	0	0	0	0	0	0	0	0	0	0	0	0	0	0	0	0	0	0	0	0	0	0	0	0	0	0	0	0	0	0	0	0	0	0	0	0	0	0	2	0
Main genome;Bacteria;Proteobacteria;Alphaproteobacteria;Rhizobiales;Rhizobiaceae;Cohaesibacter	Cohaesibacter	0	0	0	0	0	0	0	0	0	0	0	0	0	0	0	0	0	0	0	0	0	0	0	0	0	0	0	0	0	0	0	0	0	0	0	0	0	0	0	0	0	0	0	0	0	0	0	0
Main genome;Bacteria;Proteobacteria;Alphaproteobacteria;Rhizobiales;Xanthobacteraceae;Rhodopseudomonas	Rhodopseudomonas	0	0	0	0	0	0	0	0	0	0	0	0	0	0	0	0	0	0	0	0	0	0	0	0	0	0	0	0	0	0	0	0	0	0	0	0	0	0	0	2	0	0	0	0	0	0	0	0
Main genome;Bacteria;Proteobacteria;Alphaproteobacteria;Rhizobiales;Rhizobiales Incertae Sedis;Bauldia	Bauldia	0	3	1	0	0	0	0	0	0	0	0	2	2	0	0	0	0	0	0	0	0	0	0	0	0	0	0	0	0	0	0	0	0	0	0	1	0	0	0	0	0	0	0	2	0	0	0	0
Main genome;Bacteria;Proteobacteria;Alphaproteobacteria;Rhizobiales;Beijerinckiaceae;Microvirga	Microvirga	0	0	0	0	0	0	0	0	0	0	0	0	0	0	0	0	0	0	0	0	0	0	0	0	0	0	0	2	0	0	0	0	0	0	0	0	0	0	0	0	0	0	0	0	0	0	0	0
Main genome;Bacteria;Proteobacteria;Alphaproteobacteria;Rhizobiales;Stappiaceae;Pseudovibrio	Pseudovibrio	0	0	0	0	0	0	0	0	0	0	0	0	0	0	0	0	0	0	0	0	0	0	0	0	0	0	0	0	0	0	0	0	0	0	0	0	0	0	0	0	0	0	0	0	0	0	0	0
Main genome;Bacteria;Proteobacteria;Alphaproteobacteria;Rhizobiales;Hyphomicrobiaceae;Hyphomicrobium	Hyphomicrobium	0	0	0	0	0	0	0	0	0	0	0	0	0	0	0	0	0	0	0	0	0	0	0	0	0	0	0	0	0	0	0	0	0	0	0	0	0	0	0	0	0	0	0	0	0	0	0	0
Main genome;Bacteria;Proteobacteria;Alphaproteobacteria;Rhizobiales;Hyphomicrobiaceae;Filomicrobium	Filomicrobium	3	10	0	5	2	0	0	0	0	1	0	0	10	3	3	0	0	0	0	0	0	0	2	0	0	0	0	0	0	5	0	0	0	0	0	0	0	0	0	0	0	0	4	0	0	0	2	0
Main genome;Bacteria;Proteobacteria;Alphaproteobacteria;Rhizobiales;Kaistiaceae;Kaistia	Kaistia	0	0	0	0	0	0	0	0	0	0	0	0	0	0	0	0	0	0	0	0	0	0	0	0	0	0	0	0	0	0	0	0	0	0	0	0	0	0	0	0	0	0	0	0	0	0	4	0
Main genome;Bacteria;Proteobacteria;Alphaproteobacteria;Caulobacterales;Parvularculaceae;Amphiplicatus	Amphiplicatus	0	0	0	0	0	0	0	0	0	0	0	0	0	0	0	0	0	0	0	0	0	0	0	0	0	0	0	0	0	0	0	0	0	0	0	0	0	0	0	0	0	0	2	0	0	0	0	0
Main genome;Bacteria;Proteobacteria;Alphaproteobacteria;Sphingomonadales;Sphingomonadaceae;Novosphingobium	Novosphingobium	0	0	0	0	0	0	0	0	0	0	0	0	0	0	0	0	0	0	0	0	0	0	2	0	0	0	0	0	0	0	0	0	0	0	0	0	0	0	0	0	0	0	0	0	0	0	0	0
Main genome;Bacteria;Proteobacteria;Alphaproteobacteria;Sphingomonadales;Sphingomonadaceae;Sphingorhabdus	Sphingorhabdus	0	0	0	0	0	0	0	0	0	0	0	0	0	0	0	0	0	0	0	0	0	0	0	0	0	0	0	0	0	0	0	0	0	0	0	0	0	0	0	0	0	0	0	4	0	0	0	0
Main genome;Bacteria;Proteobacteria;Alphaproteobacteria;Sphingomonadales;Sphingomonadaceae;DSSF69	DSSF69	0	0	0	0	2	0	0	0	0	0	0	0	0	0	0	0	0	0	0	0	0	0	0	0	0	0	0	0	0	0	0	0	0	0	0	0	0	0	0	0	0	0	0	0	0	0	0	0
Main genome;Bacteria;Proteobacteria;Alphaproteobacteria;Rhodobacterales;Rhodobacteraceae;Paracoccus	Paracoccus	0	0	0	0	0	0	0	0	0	0	0	0	0	0	0	1	2	1	0	1	0	0	3	1	4	0	0	0	0	1	0	2	0	0	2	0	0	0	0	0	0	0	0	0	5	3	2	0
Main genome;Bacteria;Proteobacteria;Alphaproteobacteria;Rhodobacterales;Rhodobacteraceae;Rubellimicrobium	Rubellimicrobium	0	0	0	0	0	0	0	0	0	0	0	0	0	0	0	0	0	0	0	0	0	0	0	0	0	0	0	0	0	0	0	0	0	0	0	2	0	0	0	0	0	0	0	0	0	0	0	0
Main genome;Bacteria;Proteobacteria;Alphaproteobacteria;Rhodobacterales;Rhodobacteraceae;Roseobacter clade NAC11-7 lineage	Roseobacter clade NAC11-7 lineage	0	2	0	0	0	0	0	0	0	0	0	0	0	0	0	0	0	0	0	0	0	0	0	0	0	0	0	0	0	0	0	0	0	0	0	0	0	0	0	0	0	0	0	0	0	0	0	0
Main genome;Bacteria;Proteobacteria;Alphaproteobacteria;Rhodobacterales;Rhodobacteraceae;Amaricoccus	Amaricoccus	0	0	0	0	0	0	0	0	0	0	0	0	0	0	0	0	0	0	0	0	0	0	0	0	0	0	0	0	0	4	0	0	0	0	0	0	0	0	1	0	0	0	0	0	0	4	0	0
Main genome;Bacteria;Proteobacteria;Alphaproteobacteria;Azospirillales;Azospirillaceae;Skermanella	Skermanella	0	0	0	0	0	0	0	0	0	0	0	0	0	0	0	0	61	0	0	0	0	0	0	0	0	0	0	0	0	0	0	0	0	0	0	0	0	0	0	0	0	0	0	0	0	0	0	0
Main genome;Bacteria;Proteobacteria;Alphaproteobacteria;Rhodospirillales;Thalassospiraceae;Thalassospira	Thalassospira	0	0	0	0	0	0	0	0	0	0	0	0	0	0	0	0	0	0	0	0	1	0	0	0	2	2	2	0	0	0	0	0	0	0	0	0	0	0	0	0	0	0	0	0	0	4	2	0
Main genome;Bacteria;Proteobacteria;Alphaproteobacteria;Rhodospirillales;Magnetospiraceae;Magnetospira	Magnetospira	0	0	0	0	0	0	0	0	0	0	0	0	0	0	0	0	0	0	0	0	0	0	0	0	0	0	0	0	0	0	0	0	0	0	0	0	0	0	0	0	0	0	0	2	0	0	0	0
Main genome;Bacteria;Proteobacteria;Alphaproteobacteria;Rhodospirillales;Rhodopirillaceae;Defluviicoccus	Defluviicoccus	0	0	0	0	0	0	0	0	0	0	0	0	0	0	0	0	0	0	0	0	0	0	0	0	2	1	0	0	0	0	0	0	0	0	0	0	0	0	0	0	0	0	0	0	0	0	0	0
Main genome;Bacteria;Proteobacteria;Alphaproteobacteria;Acetobacterales;Acetobacteraceae;Acetobacter	Acetobacter	0	0	0	0	0	0	0	0	0	0	0	0	0	0	0	0	0	0	0	0	0	0	0	0	0	0	0	0	0	0	0	0	0	0	0	0	0	0	0	0	0	0	0	0	4	0	0	0
Main genome;Bacteria;Proteobacteria;Alphaproteobacteria;Thalassobaculales;Oceanibaculaceae;Oceanibaculum	Oceanibaculum	0	0	0	0	0	0	0	0	0	0	0	3	0	0	0	0	0	0	0	0	0	0	0	0	0	0	0	0	0	0	0	0	0	0	0	0	0	0	0	0	0	0	0	3	0	0	0	0
Main genome;Bacteria;Proteobacteria;Alphaproteobacteria;Sneathiellales;Sneathiellaceae;AT-s3-44	AT-s3-44	0	13	5	0	0	4	4	24	3	45	14	6	7	3	7	16	29	19	4	5	2	8	0	6	3	3	0	0	5	1	13	15	21	5	0	1	46	4	24	0	0	0	1	28	0	0	0	0
Main genome;Bacteria;Proteobacteria;Alphaproteobacteria;Sneathiellales;Sneathiellaceae;Unknown Sneathiellaceae order 1	Unknown Sneathiellaceae order 1	0	0	0	0	0	0	0	0	0	0	0	0	0	0	0	0	0	0	0	0	0	0	0	0	0	0	0	0	0	0	0	0	0	0	0	0	0	0	0	0	0	0	0	0	0	0	0	0
Main genome;Bacteria;Proteobacteria;Alphaproteobacteria;Rhodovibrionales;Kiloniellaceae;Pelagibius	Pelagibius	0	2	0	0	0	0	0	0	0	0	0	4	0	0	0	0	0	0	0	0	0	0	0	0	0	0	0	0	0	0	0	0	0	0	0	0	0	0	0	0	0	0	2	4	0	0	0	0
Main genome;Bacteria;Proteobacteria;Alphaproteobacteria;Kordiimonadales;Kordiimonadaceae;Kordiimonas	Kordiimonas	0	0	0	0	0	0	0	0	0	1	0	0	0	2	0	0	0	0	0	0	0	0	0	0	0	0	0	0	0	0	0	0	0	0	0	0	0	0	0	0	0	0	5	7	0	0	0	0
Main genome;Bacteria;Proteobacteria;Alphaproteobacteria;Paracaedibacterales;Paracaedibacteraceae;Candidatus Captivus	Candidatus Captivus	0	2	0	0	0	0	0	0	0	0	0	0	0	0	0	0	0	0	0	0	0	0	0	0	0	0	0	0	0	0	0	0	0	0	0	0	0	0	0	0	0	0	0	0	0	0	0	0
Main genome;Bacteria;Proteobacteria;Deltaproteobacteria;Myxococcales;Haliangiaceae;Haliangium	Haliangium	0	0	0	0	0	0	0	0	0	0	0	2	0	0	0	0	0	0	0	0	0	0	0	0	0	0	0	0	0	0	1	1	0	0	2	0	0	0	0	0	0	0	1	2	0	0	0	0
Main genome;Bacteria;Proteobacteria;Deltaproteobacteria;Myxococcales;Sandaracinaceae;Sandaracinus	Sandaracinus	0	0	0	0	0	0	0	0	0	0	0	0	0	0	0	0	0	0	0	0	0	0	0	0	0	0	0	0	0	0	0	0	0	0	0	0	0	0	0	0	0	0	0	6	0	0	0	0
Main genome;Bacteria;Proteobacteria;Deltaproteobacteria;Myxococcales;Vulgatibacteraceae;Vulgatibacter	Vulgatibacter	0	0	0	0	0	0	0	0	0	0	0	0	0	0	0	0	0	0	0	0	0	0	0	0	0	0	0	0	0	0	0	0	0	0	0	0	0	0	0	0	0	0	0	0	0	0	0	0
Main genome;Bacteria;Proteobacteria;Deltaproteobacteria;Desulfuromonadales;Desulfuromonadaceae;Desulfuromusa	Desulfuromusa	0	0	0	0	0	0	0	0	0	0	0	0	0	0	0	0	0	0	0	0	0	0	0	0	0	0	0	0	0	0	0	0	0	0	0	0	0	0	0	0	0	0	0	0	0	0	0	0
Main genome;Bacteria;Proteobacteria;Deltaproteobacteria;Desulfobacterales;Desulfobacteraceae;Desulfofaba	Desulfofaba	0	0	0	0	0	0	0	0	0	0	0	0	0	0	0	0	0	0	0	0	0	0	0	0	0	0	0	0	0	0	0	0	0	0	0	0	0	0	0	0	0	0	0	0	0	0	0	0
Main genome;Bacteria;Proteobacteria;Deltaproteobacteria;Desulfobacterales;Desulfobacteraceae;SEEP-SRB1	SEEP-SRB1	9	26	36	50	49	2	0	16	4	15	6	14	28	36	44	0	1	1	1	0	1	0	0	0	0	0	0	0	8	5	0	0	0	1	1	6	0	0	0	0	0	5	0	0	0	16	0	0
Main genome;Bacteria;Proteobacteria;Deltaproteobacteria;Desulfobacterales;Desulfobacteraceae;Sva0081 sediment group	Sva0081 sediment group	32	35	81	281	34	6	4	68	31	55	21	5	47	99	123	0	6	3	0	1	0	0	7	0	3	2	5	4	3	21	1	1	0	0	0	0	0	0	0	0	0	3	16	0	0	35	24	3
Main genome;Bacteria;Proteobacteria;Deltaproteobacteria;Desulfobacterales;Desulfobacteraceae;Unknown Desulfobacteraceae order 1	Unknown Desulfobacteraceae order 1	0	0	0	0	0	0	0	0	0	0	0	0	0	0	0	0	0	0	0	0	0	0	0	0	0	0	0	0	0	0	0	0	0	0	0	0	0	0	0	0	0	0	0	0	0	0	0	0
Main genome;Bacteria;Proteobacteria;Deltaproteobacteria;Desulfobacterales;Desulfobulbaceae;Desulfobulbus	Desulfobulbus	0	0	0	0	0	0	0	0	0	0	0	0	0	0	0	0	0	0	0	0	0	0	0	0	0	0	0	0	0	0	0	0	0	0	0	0	0	0	0	0	0	0	0	0	0	0	0	0
Main genome;Bacteria;Proteobacteria;Deltaproteobacteria;Desulfobacterales;Desulfobulbaceae;Desulfocapsa	Desulfocapsa	0	0	0	0	0	0	0	0	0	0	0	0	0	0	0	0	0	0	0	0	0	0	0	0	0	0	0	0	0	0	0	0	0	0	0	0	0	0	0	0	0	0	0	0	0	0	0	0
Main genome;Bacteria;Proteobacteria;Deltaproteobacteria;Desulfobacterales;Desulfobulbaceae;MSBL7	MSBL7	0	0	0	0	0	0	0	0	0	0	0	0	0	0	0	0	0	0	0	0	0	0	0	0	0	0	0	0	0	0	0	0	0	0	0	0	0	0	0	0	0	0	0	0	0	0	0	0
Main genome;Bacteria;Proteobacteria;Deltaproteobacteria;Desulfobacterales;Desulfobulbaceae;Unknown Desulfobulbaceae order 1	Unknown Desulfobulbaceae order 1	0	0	0	0	0	0	0	0	0	0	0	0	0	0	0	0	0	0	0	0	0	0	0	0	0	0	0	0	0	0	0	0	0	0	0	0	0	0	0	0	0	0	0	0	0	0	0	0
Main genome;Bacteria;Proteobacteria;Deltaproteobacteria;Bdellovibrionales;Bdellovibrionaceae;Bdellovibrio	Bdellovibrio	0	0	0	0	0	0	0	0	0	0	0	3	0	0	0	0	0	0	0	0	0	0	0	0	0	0	0	0	0	0	0	0	0	0	0	0	0	0	0	0	2	0	4	6	0	0	0	0
Main genome;Bacteria;Proteobacteria;Deltaproteobacteria;Bdellovibrionales;Bdellovibrionaceae;OM27 clade	OM27 clade	0	0	0	0	0	0	0	0	0	0	0	1	0	2	0	0	0	0	0	0	0	0	0	0	0	0	0	0	0	0	0	0	0	0	0	0	0	0	0	2	2	0	0	2	0	0	0	0
Main genome;Bacteria;Proteobacteria;Deltaproteobacteria;Bdellovibrionales;Bdellovibrionaceae;Unknown Bdellovibrionaceae order 1	Unknown Bdellovibrionaceae order 1	0	0	0	0	0	0	0	0	0	0	0	0	0	0	0	0	0	0	0	0	0	0	0	0	0	0	0	0	0	0	0	0	0	0	0	0	0	0	0	0	0	0	0	2	0	0	0	0
Main genome;Bacteria;Proteobacteria;Deltaproteobacteria;Bdellovibrionales;Bdellovibrionaceae;Unknown Bdellovibrionaceae order 2	Unknown Bdellovibrionaceae order 2	0	0	0	0	0	0	0	0	0	0	0	0	0	0	0	0	0	0	0	0	0	0	0	0	0	0	0	0	0	0	0	0	0	0	0	0	0	0	0	0	0	0	0	2	0	0	0	0
Main genome;Bacteria;Proteobacteria;Deltaproteobacteria;Syntrophobacterales;Syntrophaceae;Desulfomonile	Desulfomonile	0	0	0	0	0	0	0	0	0	0	0	0	0	0	0	0	0	0	0	0	0	0	0	0	0	0	0	0	0	0	0	0	0	0	0	0	0	0	0	0	0	0	0	2	0	0	0	0
Main genome;Bacteria;Proteobacteria;Deltaproteobacteria;Desulfarculales;Desulfarculaceae;Desulfatiglans	Desulfatiglans	94	112	117	375	235	105	67	280	278	456	296	58	95	337	207	128	187	131	79	123	130	73	144	135	123	266	140	116	71	131	48	102	103	103	91	163	262	125	147	75	95	45	24	0	0	74	25	11
Main genome;Bacteria;Proteobacteria;Deltaproteobacteria;Desulfarculales;Desulfarculaceae;Unknown Desulfarculaceae order 1	Unknown Desulfarculaceae order 1	0	0	0	0	0	0	0	0	0	0	0	0	0	0	0	0	0	0	0	0	0	0	0	0	0	0	0	0	0	0	0	0	0	0	0	0	0	0	0	0	0	0	0	0	0	0	0	0
Main genome;Bacteria;Proteobacteria;Deltaproteobacteria;Deltaproteobacteria Incertae Sedis;Deltaproteobacteria Incertae Sedis (class);Deferrisoma	Deferrisoma	0	0	0	0	0	0	0	0	0	0	0	0	0	0	0	0	0	0	0	0	0	0	0	0	0	0	0	0	0	0	0	0	0	0	0	0	0	0	0	0	0	0	0	0	0	0	0	0
Main genome;Bacteria;Proteobacteria;Deltaproteobacteria;Deltaproteobacteria Incertae Sedis;Syntrophorhabdaceae;Unknown Syntrophorhabdaceae order 1	Unknown Syntrophorhabdaceae order 1	0	0	0	0	0	0	0	0	0	0	0	0	0	0	0	0	0	0	0	0	0	0	0	0	0	0	0	0	0	0	0	0	0	0	0	0	0	0	0	0	0	0	0	0	0	0	0	0
Main genome;Bacteria;Proteobacteria;Magnetococcia;Magnetococcales;Magnetococcaceae;Unknown Magnetococcaceae order 1	Unknown Magnetococcaceae order 1	0	0	0	0	0	0	0	0	0	0	0	0	0	0	0	0	0	0	0	0	0	0	0	0	0	0	0	0	0	0	0	0	0	0	0	0	0	0	0	0	0	0	0	0	0	0	0	0
Main genome;Bacteria;Proteobacteria;Zetaproteobacteria;Mariprofundales;Mariprofundaceae;Mariprofundus	Mariprofundus	0	0	0	0	0	0	0	0	0	0	0	0	0	0	0	0	0	0	0	0	0	0	0	0	0	0	0	0	0	0	0	0	0	0	0	0	0	0	0	0	0	0	0	0	0	17	0	1
Main genome;Bacteria;Proteobacteria;Zetaproteobacteria;Mariprofundales;Mariprofundaceae;Unknown Mariprofundaceae order 1	Unknown Mariprofundaceae order 1	0	0	0	0	0	0	0	0	0	0	0	0	0	0	0	0	0	0	0	0	0	0	0	0	0	0	0	0	0	0	0	0	0	0	0	0	0	0	0	0	0	0	0	0	0	0	0	0
Main genome;Bacteria;Tenericutes;Mollicutes;Haloplasmatales;Haloplasmataceae;Haloplasma	Haloplasma	0	0	2	0	0	0	0	0	0	0	0	0	0	0	0	0	0	0	0	0	0	0	0	0	0	0	0	0	0	0	0	0	0	0	0	0	0	0	0	0	0	0	0	0	0	0	0	0
Main genome;Bacteria;Actinobacteria;Actinobacteria (kingdom);Streptomycetales;Streptomycetaceae;Streptomyces	Streptomyces	0	0	0	0	0	0	0	0	0	0	0	0	0	0	0	0	0	0	0	0	0	0	0	0	0	0	0	0	0	0	0	0	0	0	0	0	0	0	0	0	0	0	0	0	0	4	0	0
Main genome;Bacteria;Actinobacteria;Actinobacteria (kingdom);Micrococcales;Micrococcaceae;Glutamicibacter	Glutamicibacter	0	0	0	0	0	0	0	0	0	0	0	0	0	0	0	0	0	0	0	0	0	0	0	0	0	0	0	0	0	0	0	0	0	0	0	0	0	0	0	0	2	0	0	0	0	0	0	0
Main genome;Bacteria;Actinobacteria;Actinobacteria (kingdom);Micrococcales;Micrococcaceae;Rothia	Rothia	0	0	0	0	0	0	0	0	0	0	0	0	0	0	0	0	0	0	0	0	0	0	0	0	0	2	0	0	0	3	0	0	0	0	0	1	0	0	0	2	0	2	0	0	0	0	0	0
Main genome;Bacteria;Actinobacteria;Actinobacteria (kingdom);Micrococcales;Microbacteriaceae;Leifsonia	Leifsonia	0	0	0	0	0	0	0	0	0	0	0	0	0	0	0	0	0	0	0	0	0	0	0	0	0	0	0	0	0	0	0	0	0	0	0	0	0	0	0	0	0	0	0	0	0	0	0	0
Main genome;Bacteria;Actinobacteria;Actinobacteria (kingdom);Corynebacteriales;Corynebacteriaceae;Lawsonella	Lawsonella	0	0	0	0	0	0	0	0	0	0	0	0	0	0	0	0	0	0	0	0	0	0	0	0	0	0	0	2	0	0	0	0	0	0	0	0	2	0	0	0	0	2	0	0	0	0	0	0
Main genome;Bacteria;Actinobacteria;Actinobacteria (kingdom);Propionibacteriales;Nocardioidaceae;Nocardioides	Nocardioides	0	0	0	0	0	0	0	0	0	0	0	0	0	0	0	0	0	0	0	0	0	0	0	0	0	0	0	0	0	0	0	0	0	0	0	0	0	0	0	0	0	0	0	0	0	0	0	0
Main genome;Bacteria;Actinobacteria;Actinobacteria (kingdom);Bifidobacteriales;Bifidobacteriaceae;Gardnerella	Gardnerella	0	0	0	0	0	0	0	0	0	0	0	0	0	0	0	1	0	0	0	0	0	0	0	0	0	0	1	0	0	0	0	0	0	0	0	0	0	0	0	0	0	1	0	0	0	0	0	0
Main genome;Bacteria;Actinobacteria;Thermoleophilia;Solirubrobacterales;Solirubrobacteraceae;Solirubrobacter	Solirubrobacter	0	0	0	0	0	0	0	0	0	0	0	0	0	0	0	0	0	0	0	0	0	0	0	0	0	0	0	0	0	4	0	0	0	0	0	0	0	0	0	0	0	0	0	0	0	0	0	0
Main genome;Bacteria;Actinobacteria;Thermoleophilia;Gaiellales;Gaiellaceae;Gaiella	Gaiella	0	0	1	0	0	0	0	0	0	0	0	0	0	1	0	0	0	0	0	0	0	0	0	0	0	0	0	0	0	0	0	0	0	0	0	0	0	0	0	0	0	0	0	2	0	0	0	0
Main genome;Bacteria;Actinobacteria;Acidimicrobiia;Microtrichales;Microtrichaceae;Sva0996 marine group	Sva0996 marine group	0	0	0	0	0	0	0	0	0	0	0	0	0	0	0	0	0	0	0	0	0	0	0	0	0	0	0	0	0	0	0	0	0	0	0	0	0	0	0	0	0	0	0	5	0	0	0	0
Main genome;Bacteria;Actinobacteria;Acidimicrobiia;Actinomarinales;Actinomarinaceae;Candidatus Actinomarina	Candidatus Actinomarina	0	0	0	0	0	0	0	0	0	0	0	0	0	0	0	0	0	0	0	0	0	0	0	0	0	0	0	0	0	0	0	0	0	0	0	0	0	0	0	0	0	0	0	0	3	2	0	0
Main genome;Bacteria;Bacteroidetes;Bacteroidia;Sphingobacteriales;Sphingobacteriaceae;Mucilaginibacter	Mucilaginibacter	0	0	0	0	0	0	0	0	0	0	0	0	0	0	0	0	0	0	0	0	0	0	0	0	0	0	0	0	0	0	0	0	0	0	1	0	0	0	0	1	0	0	0	0	0	0	0	0
Main genome;Bacteria;Bacteroidetes;Bacteroidia;Flavobacteriales;Flavobacteriaceae;Capnocytophaga	Capnocytophaga	0	0	0	0	0	0	0	0	0	0	0	0	0	0	0	0	0	0	0	0	0	0	0	0	6	0	0	0	0	0	0	0	0	0	0	0	0	0	0	0	0	0	0	0	0	0	0	0
Main genome;Bacteria;Bacteroidetes;Bacteroidia;Flavobacteriales;Flavobacteriaceae;NS5 marine group	NS5 marine group	0	0	0	0	0	0	0	0	0	0	0	0	0	0	0	0	0	0	0	0	0	0	0	0	0	0	0	0	0	0	0	0	0	0	0	0	0	0	0	0	0	0	0	0	0	0	0	0
Main genome;Bacteria;Bacteroidetes;Bacteroidia;Flavobacteriales;Flavobacteriaceae;NS4 marine group	NS4 marine group	0	0	0	0	0	0	0	0	0	0	0	0	0	0	0	0	0	0	0	0	0	0	0	0	0	0	0	0	0	0	0	0	0	0	0	0	0	0	0	0	0	0	0	0	0	0	0	0
Main genome;Bacteria;Bacteroidetes;Bacteroidia;Flavobacteriales;Flavobacteriaceae;Actibacter	Actibacter	0	0	0	0	0	0	0	0	0	0	0	0	0	0	0	0	0	0	0	0	0	0	0	0	0	0	0	0	0	0	0	0	0	0	0	0	0	0	0	0	0	0	0	4	0	0	0	0
Main genome;Bacteria;Bacteroidetes;Bacteroidia;Flavobacteriales;Flavobacteriaceae;Aureisphaera	Aureisphaera	0	0	0	0	0	0	0	0	0	0	0	0	0	0	0	0	0	0	0	0	0	0	0	0	0	0	0	0	0	0	0	0	0	0	0	0	0	0	0	0	0	0	0	4	0	0	0	0
Main genome;Bacteria;Bacteroidetes;Bacteroidia;Flavobacteriales;Weeksellaceae;Empedobacter	Empedobacter	0	0	0	0	0	0	0	2	0	0	0	0	0	0	0	0	0	0	0	0	0	0	0	0	0	0	0	0	0	0	0	0	0	0	0	0	0	0	0	0	0	0	0	0	0	0	2	0
Main genome;Bacteria;Bacteroidetes;Bacteroidia;Flavobacteriales;Weeksellaceae;Elizabethkingia	Elizabethkingia	1	3	2	4	1	0	1	0	3	0	0	0	2	3	2	4	14	19	1	6	6	6	48	13	40	30	10	57	0	104	4	3	1	3	14	7	5	6	2	0	4	2	0	0	192	237	405	64
Main genome;Bacteria;Bacteroidetes;Bacteroidia;Flavobacteriales;Weeksellaceae;Bergeyella	Bergeyella	0	0	0	0	0	0	0	0	0	0	0	0	0	0	0	0	0	0	0	0	0	0	0	0	2	0	0	0	0	0	0	0	0	0	0	0	0	0	0	0	0	0	0	0	0	0	0	0
Main genome;Bacteria;Bacteroidetes;Bacteroidia;Flavobacteriales;Crocinitomicaceae;Crocinitomix	Crocinitomix	0	0	0	0	0	0	0	0	0	0	0	0	0	0	0	0	0	0	0	0	0	0	0	0	0	0	0	0	0	0	0	0	0	0	0	0	0	0	0	0	0	0	0	2	0	0	0	0
Main genome;Bacteria;Bacteroidetes;Bacteroidia;Bacteroidales;Bacteroidaceae;Bacteroides	Bacteroides	0	0	0	0	0	0	0	0	0	0	0	0	0	0	0	0	0	0	0	0	0	0	0	0	2	0	0	0	0	0	0	0	0	0	0	0	0	0	0	0	0	0	0	0	0	0	0	0
Main genome;Bacteria;Bacteroidetes;Bacteroidia;Bacteroidales;Dysgonomonadaceae;Dysgonomonas	Dysgonomonas	0	0	0	0	0	0	0	0	0	0	0	0	0	0	0	0	0	0	0	0	0	0	0	0	0	0	0	0	0	0	0	0	0	0	0	0	0	0	0	0	0	0	0	0	7	4	0	0
Main genome;Bacteria;Bacteroidetes;Bacteroidia;Bacteroidales;Porphyromonadaceae;Porphyromonas	Porphyromonas	0	0	0	0	0	0	0	0	0	0	0	0	0	0	0	0	0	0	0	0	0	0	0	0	7	0	0	0	0	0	0	0	0	0	2	0	0	0	0	0	0	0	0	0	0	0	0	0
Main genome;Bacteria;Bacteroidetes;Bacteroidia;Bacteroidales;Paludibacteraceae;Paludibacter	Paludibacter	0	0	0	0	0	0	0	0	0	0	0	0	0	0	0	0	0	0	0	0	0	0	0	0	1	0	0	0	0	0	0	0	0	0	4	0	3	0	0	4	0	0	0	0	0	0	6	0
Main genome;Bacteria;Bacteroidetes;Bacteroidia;Chitinophagales;Saprospiraceae;Portibacter	Portibacter	0	0	0	0	0	0	0	0	0	0	0	0	0	0	0	0	0	0	0	0	0	0	0	0	0	0	0	0	0	0	0	0	0	0	0	0	0	0	0	0	0	0	0	4	0	0	0	0
Main genome;Bacteria;Bacteroidetes;Bacteroidia;Cytophagales;Cyclobacteriaceae;Reichenbachiella	Reichenbachiella	0	0	0	0	0	0	0	0	0	0	0	0	0	0	0	0	0	0	0	0	0	0	0	0	0	0	0	0	0	0	0	0	0	0	0	0	0	0	0	0	0	0	0	2	0	0	0	0
Main genome;Bacteria;Bacteroidetes;Bacteroidia;Cytophagales;Cyclobacteriaceae;Marinoscillum	Marinoscillum	0	0	0	0	0	0	0	0	0	0	0	0	0	0	0	0	0	0	0	0	0	0	0	0	0	0	0	0	0	0	0	0	0	0	0	0	0	0	0	0	0	0	0	0	0	0	0	0
Main genome;Bacteria;Bacteroidetes;Bacteroidia;Cytophagales;Cyclobacteriaceae;Fulvivirga	Fulvivirga	0	0	0	0	0	0	0	0	0	0	0	0	0	0	0	0	0	0	0	0	0	0	0	0	0	0	0	0	0	0	0	0	0	0	0	0	0	0	0	0	0	0	0	2	0	0	0	0
Main genome;Bacteria;Bacteroidetes;Bacteroidia;Cytophagales;Flammeovirgaceae;Luteivirga	Luteivirga	0	0	0	0	0	0	0	0	0	0	0	0	0	0	0	0	0	0	0	0	0	0	0	0	0	0	0	0	0	0	0	0	0	0	0	0	0	0	0	0	0	0	0	0	0	0	6	0
Main genome;Bacteria;Bacteroidetes;Ignavibacteria;Ignavibacteriales;Melioribacteraceae;IheB3-7	IheB3-7	1	0	2	0	0	0	0	0	0	0	0	0	4	2	6	0	0	0	0	0	0	0	0	0	0	0	0	5	0	0	0	0	0	0	0	0	0	0	0	0	0	0	0	0	0	0	0	0
Main genome;Bacteria;Firmicutes;Bacilli;Bacillales;Bacillaceae;Bacillus	Bacillus	54	24	52	90	37	5	69	4	14	6	20	1	44	146	72	89	554	417	164	89	178	352	1020	638	1943	572	803	1910	12	3315	8	6	7	28	160	24	12	7	6	39	29	31	23	0	5768	4397	4402	1193
Main genome;Bacteria;Firmicutes;Bacilli;Bacillales;Bacillaceae;Fictibacillus	Fictibacillus	0	0	0	0	0	0	0	0	0	0	0	0	0	0	0	0	0	0	0	0	0	0	1	0	0	0	0	0	0	0	0	0	0	0	0	0	0	0	0	0	0	0	0	0	0	0	0	0
Main genome;Bacteria;Firmicutes;Bacilli;Bacillales;Bacillaceae;Anoxybacillus	Anoxybacillus	0	0	0	0	0	0	0	0	0	0	0	0	0	0	0	0	0	0	0	0	0	0	0	0	0	0	0	0	0	0	0	0	0	0	0	0	0	0	0	0	0	0	0	0	0	0	0	0
Main genome;Bacteria;Firmicutes;Bacilli;Bacillales;Bacillaceae;Paucisalibacillus	Paucisalibacillus	0	0	0	0	0	0	0	0	0	0	0	0	0	0	0	0	0	0	0	0	0	0	0	0	0	0	0	0	0	0	0	0	0	0	2	0	0	0	0	0	0	0	2	0	0	0	0	0
Main genome;Bacteria;Firmicutes;Bacilli;Bacillales;Bacillaceae;Vulcanibacillus	Vulcanibacillus	0	0	0	0	0	0	0	0	0	0	0	0	0	0	0	0	0	0	0	0	0	0	0	0	0	0	0	0	0	0	0	0	0	0	0	0	0	0	0	0	0	0	0	0	0	0	0	0
Main genome;Bacteria;Firmicutes;Bacilli;Bacillales;Bacillaceae;Unknown Bacillaceae order 1	Unknown Bacillaceae order 1	0	0	0	0	0	0	0	0	0	0	0	0	0	0	0	0	0	0	0	0	0	0	0	2	0	0	0	0	0	0	0	0	0	0	0	0	0	0	0	0	0	0	0	0	0	0	0	0
Main genome;Bacteria;Firmicutes;Bacilli;Bacillales;Planococcaceae;Lysinibacillus	Lysinibacillus	1	0	5	10	3	0	5	0	1	2	1	0	6	11	2	17	42	35	9	2	13	23	98	49	124	56	53	237	1	254	0	1	2	0	5	6	0	0	0	9	1	15	1	0	478	403	507	119
Main genome;Bacteria;Firmicutes;Bacilli;Bacillales;Thermoactinomycetaceae;Novibacillus	Novibacillus	0	0	0	2	0	0	0	0	0	0	0	0	0	0	0	0	0	0	0	0	0	0	0	0	0	0	0	0	0	0	0	0	0	0	0	0	0	0	0	0	0	0	0	0	0	0	0	0
Main genome;Bacteria;Firmicutes;Bacilli;Bacillales;Family XI (Bacillales);Gemella	Gemella	0	0	0	0	0	0	0	0	0	0	0	0	0	0	0	0	0	0	0	0	0	0	0	0	12	0	0	0	0	0	0	0	0	0	0	0	0	0	0	0	0	0	0	0	0	0	0	0
Main genome;Bacteria;Firmicutes;Bacilli;Lactobacillales;Streptococcaceae;Lactovum	Lactovum	0	0	0	0	0	0	0	0	0	0	0	0	0	0	0	0	0	0	0	0	0	0	0	0	0	0	0	0	0	0	0	0	0	0	0	0	0	0	0	0	0	2	0	0	0	0	0	0
Main genome;Bacteria;Firmicutes;Bacilli;Lactobacillales;Carnobacteriaceae;Dolosigranulum	Dolosigranulum	0	0	0	0	0	0	0	0	0	0	0	0	0	0	0	0	1	0	0	0	0	0	0	0	0	0	0	0	0	0	0	0	0	0	0	0	0	0	0	0	0	1	0	0	0	0	0	0
Main genome;Bacteria;Firmicutes;Bacilli;Lactobacillales;Leuconostocaceae;Leuconostoc	Leuconostoc	0	0	0	0	0	0	0	0	0	0	0	0	0	0	0	0	0	0	0	0	0	0	0	0	0	0	0	0	0	0	0	0	0	0	0	0	2	0	0	0	0	0	0	0	0	4	0	0
Main genome;Bacteria;Firmicutes;Bacilli;Lactobacillales;Leuconostocaceae;Weissella	Weissella	0	0	0	0	0	0	0	0	0	0	0	0	0	0	0	0	0	0	0	0	0	0	0	0	0	0	0	0	0	0	0	0	0	0	0	0	2	0	0	0	0	0	0	0	0	0	4	0
Main genome;Bacteria;Firmicutes;Clostridia;Clostridiales;Clostridiaceae 1;Oceanirhabdus	Oceanirhabdus	0	0	0	0	0	0	0	2	0	0	0	0	0	0	0	0	0	0	0	0	0	0	0	0	0	0	0	0	0	0	0	0	0	0	0	0	0	0	0	0	0	0	0	0	0	0	0	0
Main genome;Bacteria;Firmicutes;Clostridia;Clostridiales;Clostridiaceae 1;Clostridium sensu stricto 1	Clostridium sensu stricto 1	3	0	0	2	1	0	2	0	0	2	1	2	1	10	2	3	17	11	6	4	2	1	13	12	46	16	21	33	0	63	28	13	14	61	228	124	54	21	26	106	126	137	1	2	127	106	107	38
Main genome;Bacteria;Firmicutes;Clostridia;Clostridiales;Clostridiaceae 1;Clostridium sensu stricto 5	Clostridium sensu stricto 5	0	0	0	0	0	0	0	0	0	0	0	0	0	0	0	0	0	0	0	0	0	0	0	0	0	0	0	0	0	0	0	0	0	0	0	0	0	0	0	0	0	0	0	0	0	0	0	0
Main genome;Bacteria;Firmicutes;Clostridia;Clostridiales;Clostridiaceae 1;Clostridium sensu stricto 12	Clostridium sensu stricto 12	0	0	0	0	0	0	0	0	0	0	0	0	0	0	0	0	0	0	0	0	0	0	0	0	0	0	0	0	0	0	0	0	0	0	0	0	0	0	0	0	0	0	0	0	0	0	0	0
Main genome;Bacteria;Firmicutes;Clostridia;Clostridiales;Clostridiaceae 1;Clostridium sensu stricto 17	Clostridium sensu stricto 17	0	0	0	0	0	0	0	0	0	0	0	0	0	0	0	0	0	0	0	0	0	0	0	0	0	0	0	0	0	0	0	0	0	0	0	0	0	0	0	0	0	0	0	0	0	0	0	0
Main genome;Bacteria;Firmicutes;Clostridia;Clostridiales;Clostridiaceae 1;Clostridium sensu stricto 9	Clostridium sensu stricto 9	0	1	0	0	0	0	0	0	0	1	0	0	0	0	0	0	0	2	0	1	0	0	7	0	2	0	0	3	0	0	2	6	0	4	14	1	2	0	3	3	5	13	0	0	19	8	18	11
Main genome;Bacteria;Firmicutes;Clostridia;Clostridiales;Ruminococcaceae;Caproiciproducens	Caproiciproducens	0	0	0	0	0	0	0	0	0	0	0	0	0	0	0	0	0	0	0	0	0	0	0	0	0	0	0	0	0	0	0	0	0	0	0	0	0	0	0	0	0	0	0	0	0	0	0	0
Main genome;Bacteria;Firmicutes;Clostridia;Clostridiales;Ruminococcaceae;Ruminococcaceae UCG-012	Ruminococcaceae UCG-012	0	0	0	0	0	0	0	0	0	0	0	0	0	0	0	0	0	0	0	0	0	0	0	0	0	0	0	0	0	0	0	0	0	0	0	0	0	0	0	0	0	0	0	0	0	0	0	0
Main genome;Bacteria;Firmicutes;Clostridia;Clostridiales;Ruminococcaceae;Unknown Ruminococcaceae order 1	Unknown Ruminococcaceae order 1	0	0	0	0	0	0	0	0	0	0	0	0	0	0	0	0	0	0	0	0	0	0	0	0	0	0	0	0	0	0	0	0	0	0	0	0	0	0	0	0	0	0	0	0	0	0	0	0
Main genome;Bacteria;Firmicutes;Clostridia;Clostridiales;Peptococcaceae;Thermincola	Thermincola	0	0	0	0	0	0	0	0	0	0	0	0	0	0	0	0	0	0	0	0	0	0	0	0	0	0	0	0	0	0	0	0	0	0	0	0	0	0	0	0	0	0	0	0	0	0	0	0
Main genome;Bacteria;Firmicutes;Clostridia;Clostridiales;Peptococcaceae;Unknown Peptococcaceae order 1	Unknown Peptococcaceae order 1	0	0	0	0	0	0	0	0	0	2	0	0	0	0	0	0	0	0	0	0	0	0	0	0	0	0	0	0	0	0	0	0	0	0	0	0	0	0	0	0	0	0	0	0	0	0	0	0
Main genome;Bacteria;Firmicutes;Clostridia;Clostridiales;Lachnospiraceae;Lachnoanaerobaculum	Lachnoanaerobaculum	0	0	0	0	0	0	0	0	0	0	0	0	0	0	0	0	0	0	0	0	0	0	0	0	9	0	0	0	0	0	0	0	0	0	0	0	0	0	0	0	0	0	0	0	0	0	0	0
Main genome;Bacteria;Firmicutes;Clostridia;Clostridiales;Lachnospiraceae;Unknown Lachnospiraceae order 1	Unknown Lachnospiraceae order 1	0	0	0	0	0	0	0	0	0	0	0	0	0	0	0	0	0	0	0	0	0	0	0	0	0	0	2	0	0	0	0	0	0	0	0	0	0	0	0	0	0	0	0	0	0	0	0	0
Main genome;Bacteria;Firmicutes;Clostridia;Clostridiales;Family XI;Finegoldia	Finegoldia	0	0	0	0	0	0	0	0	0	0	0	0	0	0	0	0	0	0	0	0	0	0	0	0	0	0	0	0	0	0	0	0	0	0	0	2	0	0	0	0	0	1	0	0	0	0	0	0
Main genome;Bacteria;Firmicutes;Clostridia;Clostridiales;Family XI;Parvimonas	Parvimonas	0	0	0	0	0	0	0	0	0	0	0	0	0	0	0	0	0	0	0	0	0	0	0	0	2	0	0	0	0	0	0	0	0	0	0	0	0	0	0	0	0	0	0	0	0	0	0	0
Main genome;Bacteria;Firmicutes;Clostridia;Clostridiales;Family XI;Anaerococcus	Anaerococcus	0	0	0	0	0	0	0	0	0	0	0	0	0	0	0	0	0	0	0	0	0	0	0	0	4	0	0	1	0	0	0	0	0	0	2	0	0	0	1	0	1	0	0	0	4	2	7	0
Main genome;Bacteria;Firmicutes;Clostridia;Clostridiales;Family XI;Peptoniphilus	Peptoniphilus	0	0	0	0	0	0	0	0	0	0	0	0	0	0	0	0	0	0	0	0	0	0	0	0	0	0	0	2	0	0	0	0	0	0	2	0	0	0	0	0	0	0	0	0	0	0	0	0
Main genome;Bacteria;Firmicutes;Clostridia;Clostridiales;Peptostreptococcaceae;Tepidibacter	Tepidibacter	0	0	0	0	0	0	0	0	0	0	0	0	0	0	0	0	0	0	0	0	0	0	0	0	0	0	0	0	0	0	0	0	0	0	0	0	0	0	0	0	0	0	1	0	0	0	0	0
Main genome;Bacteria;Firmicutes;Clostridia;Clostridiales;Peptostreptococcaceae;Filifactor	Filifactor	0	0	0	0	0	0	0	0	0	0	0	0	0	0	0	0	0	0	0	0	0	0	0	0	4	0	0	0	0	0	0	0	0	0	0	0	0	0	0	0	0	0	0	0	0	0	0	0
Main genome;Bacteria;Firmicutes;Clostridia;Clostridiales;Clostridiaceae 4;Paramaledivibacter	Paramaledivibacter	0	0	0	0	0	0	0	0	0	0	0	0	0	0	0	0	0	0	0	0	0	0	0	0	0	0	0	0	0	0	0	0	0	0	4	0	0	0	0	0	0	0	0	0	0	0	0	0
Main genome;Bacteria;Firmicutes;Clostridia;Clostridiales;Clostridiaceae 3;Clostridiisalibacter	Clostridiisalibacter	0	0	0	0	0	0	0	0	0	0	0	0	0	0	0	0	0	0	0	0	0	0	0	0	0	0	0	0	0	0	0	0	0	0	0	0	0	0	0	0	0	0	0	0	0	0	0	0
Main genome;Bacteria;Firmicutes;Clostridia;Clostridiales;Clostridiaceae;Anaeromicrobium	Anaeromicrobium	0	0	0	0	0	0	0	0	0	0	0	0	0	0	0	0	0	0	0	0	0	0	0	0	0	0	0	0	0	0	0	0	0	0	0	0	0	0	0	0	0	0	0	0	0	0	0	0
Main genome;Bacteria;Firmicutes;Negativicutes;Selenomonadales;Veillonellaceae;Pelosinus	Pelosinus	0	0	0	0	0	0	0	1	0	0	0	0	0	0	0	0	4	2	1	0	1	0	1	2	1	0	0	2	0	10	2	3	1	4	24	21	1	2	2	12	14	12	0	1	22	9	13	1
Main genome;Bacteria;Firmicutes;Negativicutes;Selenomonadales;Veillonellaceae;Unknown Veillonellaceae order 1	Unknown Veillonellaceae order 1	0	0	0	0	0	0	0	0	0	0	0	0	0	0	0	0	0	0	0	0	9	0	0	0	0	0	0	0	0	0	0	0	0	0	0	0	0	0	0	0	0	0	0	0	0	0	0	0
Main genome;Bacteria;Spirochaetes;Spirochaetia;Spirochaetales;Spirochaetaceae;Spirochaeta 2	Spirochaeta 2	19	3	11	53	38	8	0	24	60	82	21	3	13	37	40	0	8	2	2	0	3	2	1	0	1	0	1	1	25	6	0	0	1	0	1	2	1	0	0	0	0	3	0	0	0	17	0	0
Main genome;Bacteria;Spirochaetes;Spirochaetia;Spirochaetales;Spirochaetaceae;Sediminispirochaeta	Sediminispirochaeta	2	0	1	9	0	0	0	0	0	0	0	1	1	4	0	0	0	0	0	0	0	0	0	0	0	0	0	0	0	1	0	0	0	0	0	0	0	0	0	0	0	0	0	0	0	0	0	0
Main genome;Bacteria;Spirochaetes;Spirochaetia;Spirochaetales;Spirochaetaceae;GWE2-31-10	GWE2-31-10	0	2	2	1	0	0	0	0	0	0	0	0	0	0	1	0	0	0	0	0	0	0	0	0	0	0	0	0	0	0	0	0	0	0	0	0	0	0	0	0	0	0	0	0	0	0	0	0
Main genome;Bacteria;Spirochaetes;Leptospirae;Leptospirales;Leptospiraceae;RBG-16-49-21	RBG-16-49-21	0	0	0	0	0	0	0	0	0	0	0	0	0	0	0	0	0	0	0	0	0	0	0	2	0	0	0	0	0	0	0	0	0	0	0	0	0	0	0	0	0	0	0	0	0	0	0	0
Main genome;Bacteria;Cyanobacteria;Oxyphotobacteria;Synechococcales;Cyanobiaceae;Cyanobium PCC-6307	Cyanobium PCC-6307	0	0	0	0	0	0	0	0	0	0	0	0	0	0	0	0	0	0	0	0	0	1	0	0	0	0	0	0	0	0	0	0	0	0	0	0	0	0	0	0	0	0	0	1	0	0	0	0
Main genome;Bacteria;Verrucomicrobia;Verrucomicrobiae;Opitutales;Puniceicoccaceae;Verruc-01	Verruc-01	0	0	0	0	0	0	0	0	0	0	0	0	0	0	0	0	0	0	0	0	0	0	0	0	0	0	0	0	0	0	0	0	0	0	0	0	0	0	0	0	0	0	0	0	0	0	0	0
Main genome;Bacteria;Verrucomicrobia;Verrucomicrobiae;Opitutales;Puniceicoccaceae;Cerasicoccus	Cerasicoccus	0	0	0	0	0	0	0	0	0	0	0	0	0	0	0	0	0	0	0	0	0	0	0	0	0	0	0	0	0	0	0	0	0	0	0	0	0	0	0	0	0	0	0	2	0	0	0	0
Main genome;Bacteria;Verrucomicrobia;Verrucomicrobiae;Opitutales;Puniceicoccaceae;Pelagicoccus	Pelagicoccus	0	0	0	0	0	2	0	0	0	0	0	0	0	0	3	0	0	0	0	0	0	0	0	0	0	0	0	0	0	0	0	0	0	0	0	0	0	0	0	0	0	0	0	0	0	0	0	0
Main genome;Bacteria;Verrucomicrobia;Verrucomicrobiae;Pedosphaerales;Pedosphaeraceae;Unknown Pedosphaeraceae order 1	Unknown Pedosphaeraceae order 1	0	0	0	0	0	0	0	0	0	0	0	0	0	0	0	0	0	0	0	0	0	0	0	0	0	0	0	0	2	0	0	0	0	0	0	0	0	0	0	0	0	0	0	0	0	0	0	0
Main genome;Bacteria;Nitrospirae;Nitrospira;Nitrospirales;Nitrospiraceae;Leptospirillum	Leptospirillum	0	0	0	0	0	2	0	0	0	0	0	9	5	0	0	0	0	0	0	0	0	0	0	0	0	0	0	0	0	0	0	0	0	0	0	0	0	0	0	0	0	0	0	0	0	0	0	0
Main genome;Bacteria;Nitrospirae;Nitrospira;Nitrospirales;Nitrospiraceae;Nitrospira (Nitrospiraceae)	Nitrospira (Nitrospiraceae)	0	3	0	0	0	3	0	0	0	4	0	34	0	0	2	0	0	0	1	0	0	0	0	0	0	0	0	0	0	4	0	0	1	2	0	0	0	0	0	0	0	0	37	71	0	0	0	0
Main genome;Bacteria;Nitrospirae;Nitrospira;Nitrospirales;Nitrospiraceae;Unknown Nitrospiraceae order 1	Unknown Nitrospiraceae order 1	0	0	0	0	0	0	0	0	0	0	0	0	2	0	0	0	0	0	0	0	0	0	0	0	0	0	0	0	0	0	0	0	0	0	0	0	0	0	0	0	0	0	0	0	0	0	0	0
Main genome;Bacteria;Nitrospirae;Thermodesulfovibrionia;Thermodesulfovibrionales;Thermodesulfovibrionaceae;Thermodesulfovibrio	Thermodesulfovibrio	0	0	0	1	0	0	0	0	0	0	0	0	0	0	0	0	0	0	0	0	0	0	0	0	0	0	0	0	0	0	1	0	0	3	12	0	2	0	0	1	0	1	0	0	11	57	0	0
Main genome;Bacteria;Epsilonbacteraeota;Campylobacteria;Campylobacterales;Campylobacteraceae;Campylobacter	Campylobacter	0	0	0	0	0	0	0	0	0	0	0	0	0	0	0	0	0	0	0	0	0	0	0	0	4	0	0	0	0	0	0	0	0	0	0	0	0	0	0	0	0	0	0	0	0	0	0	0
Main genome;Bacteria;Epsilonbacteraeota;Campylobacteria;Campylobacterales;Sulfurospirillaceae;Sulfurospirillum	Sulfurospirillum	0	0	0	0	0	0	0	0	0	0	0	0	0	0	0	0	0	0	0	0	0	0	0	0	0	0	0	0	0	0	0	0	0	0	0	0	0	0	0	0	0	0	0	0	0	0	0	0
Main genome;Bacteria;Epsilonbacteraeota;Campylobacteria;Campylobacterales;Thiovulaceae;Sulfurimonas	Sulfurimonas	0	0	0	0	0	0	0	0	0	0	0	0	0	0	0	0	0	0	0	0	0	0	0	0	0	0	0	0	0	0	0	0	0	0	0	0	0	0	0	0	0	0	0	4	0	0	0	0
Main genome;Bacteria;Epsilonbacteraeota;Desulfurellia;Desulfurellales;Hippeaceae;Hippea	Hippea	0	0	0	0	0	0	0	0	0	0	0	0	0	0	0	0	0	0	0	0	0	0	0	0	0	0	0	0	0	0	0	0	0	0	0	0	0	0	0	0	0	0	0	0	0	2	0	0
Main genome;Bacteria;Acidobacteria;Acidobacteriia;Solibacterales;Solibacteraceae (Subgroup 3);PAUC26f	PAUC26f	0	0	0	0	0	2	1	3	0	1	2	6	0	0	0	0	0	1	0	0	0	0	2	0	0	0	0	0	1	2	0	0	2	0	0	0	0	0	0	0	0	0	4	22	1	4	0	0
Main genome;Bacteria;Acidobacteria;Thermoanaerobaculia;Thermoanaerobaculales;Thermoanaerobaculaceae;Subgroup 10	Subgroup 10	19	12	41	14	8	6	1	0	0	5	1	21	38	37	88	0	0	0	0	0	1	0	0	0	0	0	0	0	1	1	3	0	0	0	5	6	0	0	0	0	0	3	34	21	0	7	0	0
Main genome;Bacteria;Acidobacteria;Thermoanaerobaculia;Thermoanaerobaculales;Thermoanaerobaculaceae;Subgroup 23	Subgroup 23	0	1	2	4	2	2	0	6	4	0	0	3	0	4	2	0	1	0	0	1	0	0	0	0	0	0	0	0	1	4	0	0	0	0	0	0	0	0	0	0	0	0	0	0	0	1	0	1
Main genome;Bacteria;Acidobacteria;Thermoanaerobaculia;Thermoanaerobaculales;Thermoanaerobaculaceae;Unknown Thermoanaerobaculaceae order 1	Unknown Thermoanaerobaculaceae order 1	0	0	0	0	0	0	0	0	0	0	0	1	0	0	0	0	0	0	0	0	0	0	0	0	0	0	0	0	0	0	0	0	0	0	0	0	0	0	0	0	0	0	0	1	0	0	0	0
Main genome;Bacteria;Acidobacteria;Blastocatellia (Subgroup 4);Blastocatellales;Blastocatellaceae;Blastocatella	Blastocatella	1	2	0	0	0	1	0	0	0	1	0	6	0	0	0	0	0	0	0	0	0	0	0	0	0	0	0	0	0	0	0	0	0	0	0	0	0	0	0	0	0	0	10	11	0	10	0	0
Main genome;Bacteria;Chloroflexi;Dehalococcoidia;Dehalococcoidales;Dehalococcoidales Incertae Sedis;Dehalobium	Dehalobium	0	0	0	0	0	0	0	0	0	0	0	0	0	0	0	0	0	0	2	0	2	0	0	0	0	0	0	0	0	0	0	0	0	0	0	0	0	0	0	0	0	0	0	0	0	0	0	0
Main genome;Bacteria;Chloroflexi;Dehalococcoidia;GIF9;AB-539-J10;SCGC-AB-539-J10	SCGC-AB-539-J10	0	0	0	1	0	0	0	0	0	0	0	0	0	0	0	0	0	0	0	0	0	0	0	0	0	0	0	0	0	0	0	0	0	0	7	0	0	0	0	0	0	0	0	0	0	0	0	0
Main genome;Bacteria;Chloroflexi;Dehalococcoidia;GIF9;AB-539-J10;Unknown AB-539-J10 order 1	Unknown AB-539-J10 order 1	0	0	0	0	0	0	0	0	0	0	0	0	0	0	0	0	0	0	0	0	0	0	0	0	0	0	0	0	0	0	0	0	0	0	0	0	0	0	0	0	0	0	0	0	0	0	0	0
Main genome;Bacteria;Chloroflexi;Anaerolineae;Anaerolineales;Anaerolineaceae;Pelolinea	Pelolinea	0	0	0	0	0	0	0	0	0	0	0	0	0	0	0	0	0	0	0	0	0	0	0	0	0	0	0	0	0	0	0	0	0	0	0	0	0	0	0	0	0	0	0	0	0	0	0	0
Main genome;Bacteria;Chloroflexi;Anaerolineae;Anaerolineales;Anaerolineaceae;Levilinea	Levilinea	0	0	0	0	0	0	0	0	0	0	0	0	0	0	0	0	0	0	0	0	0	0	0	0	0	0	0	0	0	0	0	0	0	0	0	0	0	0	0	0	0	0	0	0	0	0	0	0
Main genome;Bacteria;Chloroflexi;Anaerolineae;Thermoflexales;Thermoflexaceae;Thermoflexus	Thermoflexus	16	695	14	55	49	115	96	257	360	663	153	66	16	11	6	594	1082	443	167	215	186	267	491	341	144	97	196	341	396	140	261	271	245	216	172	329	388	690	625	296	164	316	4	0	0	44	160	57
Main genome;Bacteria;Chloroflexi;Anaerolineae;Thermoflexales;Thermoflexaceae;Unknown Thermoflexaceae order 1	Unknown Thermoflexaceae order 1	0	0	0	0	0	0	0	0	0	0	0	0	0	0	0	0	0	0	0	0	0	0	0	0	0	0	0	0	0	0	0	0	0	0	0	0	0	0	0	0	0	0	0	0	0	0	2	0
Main genome;Bacteria;Patescibacteria;Parcubacteria;Paceibacterales;Paceibacteraceae;Candidatus Paceibacter	Candidatus Paceibacter	0	4	1	0	0	1	0	0	2	0	0	0	0	0	0	1	3	3	1	5	1	0	4	0	3	0	0	0	0	0	0	0	0	0	5	0	0	0	0	0	2	0	0	0	0	11	0	0
Main genome;Bacteria;Patescibacteria;Parcubacteria;Paceibacterales;Paceibacteraceae;Unknown Paceibacteraceae order 1	Unknown Paceibacteraceae order 1	0	0	0	0	0	7	0	5	5	3	0	0	0	0	0	0	1	0	0	0	0	0	0	0	0	0	0	0	0	0	0	0	0	0	0	2	0	0	0	0	0	0	0	0	0	0	11	0
Main genome;Bacteria;Patescibacteria;Parcubacteria;Paceibacterales;Paceibacteraceae;Unknown Paceibacteraceae order 2	Unknown Paceibacteraceae order 2	12	0	0	0	1	0	0	0	0	0	0	0	0	0	0	0	0	0	0	0	0	0	0	0	0	0	0	0	0	0	0	0	0	0	0	0	0	0	0	0	0	0	0	0	0	0	0	0
Main genome;Bacteria;Patescibacteria;Parcubacteria;Paceibacterales;Paceibacteraceae;Unknown Paceibacteraceae order 3	Unknown Paceibacteraceae order 3	0	0	0	0	0	0	0	0	2	0	0	0	0	0	0	0	0	0	0	0	0	0	0	0	0	0	0	0	0	0	0	0	0	0	0	0	0	0	0	0	0	0	0	0	0	0	0	0
Main genome;Bacteria;Patescibacteria;Parcubacteria;Paceibacterales;Paceibacteraceae;Unknown Paceibacteraceae order 4	Unknown Paceibacteraceae order 4	0	0	0	0	0	0	0	0	0	0	0	0	0	0	0	0	0	2	0	0	0	0	0	0	0	0	0	0	0	0	0	0	0	0	0	0	0	0	0	0	0	0	0	0	0	0	0	0
Main genome;Bacteria;Patescibacteria;Parcubacteria;Paceibacterales;Paceibacteraceae;Unknown Paceibacteraceae order 5	Unknown Paceibacteraceae order 5	0	0	0	0	0	0	0	0	0	0	0	0	0	0	0	0	0	0	1	0	0	0	0	0	1	0	3	0	0	0	0	0	0	0	1	0	0	0	0	0	0	0	0	0	0	0	0	0
Main genome;Bacteria;Patescibacteria;Parcubacteria;Paceibacterales;Paceibacteraceae;Unknown Paceibacteraceae order 6	Unknown Paceibacteraceae order 6	1	0	0	3	0	0	0	0	0	0	0	0	0	0	0	0	0	0	0	0	0	0	0	0	0	0	0	2	0	0	0	0	0	0	0	0	0	0	0	0	0	0	0	0	0	0	0	0
Main genome;Bacteria;Patescibacteria;Parcubacteria;Paceibacterales;Paceibacteraceae;Unknown Paceibacteraceae order 7	Unknown Paceibacteraceae order 7	0	4	0	0	0	0	0	0	0	0	0	0	0	0	0	0	0	0	0	0	0	0	0	0	0	0	0	0	0	0	0	0	0	0	0	0	0	0	0	0	0	0	0	0	0	0	0	0
Main genome;Bacteria;Patescibacteria;Parcubacteria;Paceibacterales;Paceibacteraceae;Unknown Paceibacteraceae order 8	Unknown Paceibacteraceae order 8	0	0	0	0	0	0	0	0	0	0	0	0	0	0	0	0	0	0	0	0	0	0	0	0	0	0	0	0	0	0	0	0	0	0	0	0	0	0	0	0	0	0	0	0	0	0	0	0
Main genome;Bacteria;Patescibacteria;Parcubacteria;Paceibacterales;Paceibacteraceae;Unknown Paceibacteraceae order 9	Unknown Paceibacteraceae order 9	0	0	0	2	0	0	0	0	0	0	0	0	0	0	0	0	0	0	0	0	0	0	0	0	0	0	0	0	0	0	0	0	0	0	0	0	0	0	0	0	0	0	0	0	0	0	0	0
Main genome;Bacteria;Patescibacteria;Parcubacteria;Paceibacterales;Paceibacteraceae;Unknown Paceibacteraceae order 10	Unknown Paceibacteraceae order 10	0	1	0	0	0	0	0	0	0	0	0	0	0	0	0	0	0	0	0	0	0	0	0	0	0	0	0	0	0	0	0	0	0	0	0	0	0	0	0	0	0	0	0	0	0	0	0	0
Main genome;Bacteria;Planctomycetes;Planctomycetacia;Pirellulales;Pirellulaceae;Rhodopirellula	Rhodopirellula	0	9	0	4	0	2	0	11	0	14	0	25	5	5	2	0	1	0	0	0	0	0	0	0	0	0	0	0	1	0	0	0	0	0	0	0	1	0	0	0	0	0	19	78	0	3	0	0
Main genome;Bacteria;Planctomycetes;Planctomycetacia;Pirellulales;Pirellulaceae;Pir4 lineage	Pir4 lineage	10	104	22	37	7	20	24	94	67	135	45	28	28	53	86	96	56	23	18	48	75	57	53	74	58	120	90	23	48	50	29	96	110	52	42	58	169	82	259	52	26	15	47	17	1	38	32	4
Main genome;Bacteria;Planctomycetes;Planctomycetacia;Pirellulales;Pirellulaceae;Pirellula	Pirellula	0	0	0	0	0	0	1	0	0	3	0	1	0	0	0	1	0	0	0	0	0	0	0	0	0	6	0	0	1	0	0	0	0	0	0	1	0	0	0	1	0	0	2	2	0	0	0	0
Main genome;Bacteria;Planctomycetes;Planctomycetacia;Pirellulales;Pirellulaceae;Blastopirellula	Blastopirellula	0	2	0	0	0	0	0	0	0	0	0	8	0	0	2	0	0	0	0	0	0	0	0	2	0	0	0	0	0	0	0	0	0	0	0	0	0	0	0	0	0	0	16	17	0	0	0	0
Main genome;Bacteria;Planctomycetes;Planctomycetacia;Pirellulales;Pirellulaceae;Bythopirellula	Bythopirellula	0	0	0	0	0	0	0	0	0	0	0	0	0	0	0	0	0	0	0	0	0	0	0	0	0	0	0	2	0	0	0	0	0	0	0	0	0	0	0	0	0	0	0	0	0	0	0	0
Main genome;Bacteria;Planctomycetes;Planctomycetacia;Pirellulales;Pirellulaceae;Unknown Pirellulaceae order 1	Unknown Pirellulaceae order 1	0	0	0	0	0	0	0	0	0	0	0	0	0	0	0	0	0	0	0	0	0	0	0	0	0	0	0	0	0	0	0	0	0	0	0	0	0	0	0	0	0	0	2	0	0	0	0	0
Main genome;Bacteria;Planctomycetes;Phycisphaerae;Phycisphaerales;Phycisphaeraceae;Z195MB87	Z195MB87	0	0	1	1	3	0	0	3	2	6	1	1	1	1	0	11	9	3	0	8	4	3	2	6	1	2	9	0	1	0	0	4	3	9	4	7	0	1	5	1	0	0	1	0	0	0	12	0
Main genome;Bacteria;Planctomycetes;Phycisphaerae;Phycisphaerales;Phycisphaeraceae;SM1A02	SM1A02	0	3	0	0	0	13	0	44	0	85	6	5	3	0	0	0	7	0	0	0	0	0	1	0	0	0	0	0	0	0	0	0	0	0	0	2	0	0	0	0	0	0	28	28	0	0	0	3
Main genome;Bacteria;Planctomycetes;Phycisphaerae;Phycisphaerales;Phycisphaeraceae;AKYG587	AKYG587	0	0	1	0	0	5	0	0	0	2	0	13	3	0	0	0	0	0	0	0	0	0	0	0	0	0	0	0	1	0	0	0	0	0	0	0	0	0	0	0	0	0	32	13	0	0	0	0
Main genome;Bacteria;Planctomycetes;Phycisphaerae;Phycisphaerales;Phycisphaeraceae;Urania-1B-19 marine sediment group	Urania-1B-19 marine sediment group	2	16	4	1	0	11	3	30	7	79	2	87	8	7	14	26	7	0	0	0	0	1	4	0	10	0	0	2	6	6	1	0	0	1	0	0	0	0	0	0	0	1	108	256	0	0	10	1
Main genome;Bacteria;Planctomycetes;Phycisphaerae;Phycisphaerales;Phycisphaeraceae;I-8	I-8	0	0	0	0	0	0	0	0	0	0	0	2	0	0	0	0	0	0	0	0	0	0	0	0	0	0	0	0	0	0	0	0	0	0	0	0	0	0	0	0	0	0	0	0	0	0	0	0
Main genome;Bacteria;Planctomycetes;Phycisphaerae;Phycisphaerales;Phycisphaeraceae;Unknown Phycisphaeraceae order 1	Unknown Phycisphaeraceae order 1	0	0	0	0	0	0	0	0	0	0	0	0	0	0	0	0	0	0	0	0	0	0	0	0	0	0	0	0	2	0	0	0	0	0	0	0	0	0	0	0	0	0	0	0	0	0	0	0
Main genome;Bacteria;Planctomycetes;Phycisphaerae;Phycisphaerales;Phycisphaeraceae;Unknown Phycisphaeraceae order 2	Unknown Phycisphaeraceae order 2	0	0	0	0	0	0	0	0	0	0	0	0	0	0	0	0	0	0	0	0	0	0	0	0	0	0	0	0	0	0	0	0	0	0	0	0	0	0	0	0	0	0	0	0	0	0	0	0
Main genome;Bacteria;Planctomycetes;Phycisphaerae;Phycisphaerales;Phycisphaeraceae;Unknown Phycisphaeraceae order 3	Unknown Phycisphaeraceae order 3	0	0	0	0	0	0	0	0	0	0	0	0	0	0	0	0	0	0	0	0	0	0	0	0	0	0	0	0	0	0	0	0	0	0	0	0	0	0	0	0	0	0	0	0	0	0	0	0
Main genome;Bacteria;Planctomycetes;Brocadiae;Brocadiales;Scalinduaceae;Candidatus Scalindua	Candidatus Scalindua	0	0	0	0	0	0	0	0	0	0	0	0	0	0	2	0	0	0	0	0	0	0	0	0	0	0	0	0	0	0	0	0	0	0	0	0	0	0	0	0	0	0	0	0	0	0	0	0
Main genome;Bacteria;Planctomycetes;Brocadiae;Brocadiales;Scalinduaceae;Unknown Scalinduaceae order 1	Unknown Scalinduaceae order 1	0	0	0	0	0	0	0	0	0	0	0	0	0	0	0	0	0	0	0	0	0	0	0	0	3	1	0	0	0	0	0	0	0	0	0	0	0	0	0	0	0	0	0	0	0	0	0	0
Main genome;Bacteria;Halanaerobiaeota;Halanaerobiia;Halanaerobiales;Halobacteroidaceae;Orenia	Orenia	0	0	0	0	0	0	0	0	0	0	0	0	0	2	0	0	0	0	0	0	0	0	0	0	0	0	0	0	0	0	0	0	0	0	0	0	0	0	0	0	0	0	0	0	0	0	0	0
Main genome;Bacteria;Nitrospinae;Nitrospinia;Nitrospinales;Nitrospinaceae;Nitrospina	Nitrospina	1	1	0	0	0	1	0	0	0	0	0	5	1	0	0	0	0	0	0	0	0	0	0	0	0	0	0	0	5	2	0	0	0	0	0	0	0	0	0	0	0	0	37	32	0	10	0	0
Main genome;Bacteria;Nitrospinae;Nitrospinia;Nitrospinales;Nitrospinaceae;LS-NOB	LS-NOB	0	0	0	0	0	0	0	0	0	1	0	0	0	0	0	0	0	0	0	0	0	0	0	0	0	0	0	0	0	0	0	0	0	0	0	0	0	0	0	0	0	0	14	0	0	0	0	0
Main genome;Bacteria;Nitrospinae;Nitrospinia;Nitrospinales;Nitrospinaceae;Unknown Nitrospinaceae order 1	Unknown Nitrospinaceae order 1	0	0	0	0	0	0	0	0	0	0	0	0	0	0	0	0	0	0	0	0	0	0	0	0	0	0	0	0	0	0	0	0	0	0	0	0	0	0	0	0	0	0	0	2	0	0	0	0
Main genome;Bacteria;Chlamydiae;Chlamydiae (kingdom);Chlamydiales;Waddliaceae;Waddlia	Waddlia	0	0	0	0	0	0	0	0	0	0	0	0	0	0	0	0	0	0	0	0	0	0	0	0	0	0	0	0	0	0	0	0	0	0	0	0	0	0	0	0	0	0	0	0	0	0	0	0
Main genome;Bacteria;Chlamydiae;Chlamydiae (kingdom);Chlamydiales;Simkaniaceae;Simkania	Simkania	0	0	0	0	0	0	0	0	0	2	0	0	0	0	0	0	0	0	0	0	0	0	0	0	0	0	0	0	0	0	0	0	0	0	0	0	0	0	0	0	0	0	2	0	0	0	0	0
Main genome;Bacteria;Chlamydiae;Chlamydiae (kingdom);Chlamydiales;Simkaniaceae;Candidatus Fritschea	Candidatus Fritschea	0	0	0	0	0	0	0	0	0	0	0	0	0	0	0	0	0	0	0	0	0	0	0	0	0	0	0	0	0	0	0	0	0	0	0	0	0	0	0	0	0	0	0	0	0	0	0	0
Main genome;Bacteria;Chlamydiae;Chlamydiae (kingdom);Chlamydiales;Simkaniaceae;Ga0074140	Ga0074140	0	6	1	0	0	0	0	6	0	2	0	4	1	2	2	0	0	0	0	0	0	0	0	0	0	0	0	0	0	0	0	0	0	0	0	0	0	0	0	0	0	0	2	0	0	0	0	0
Main genome;Bacteria;Chlamydiae;Chlamydiae (kingdom);Chlamydiales;Simkaniaceae;Unknown Simkaniaceae order 1	Unknown Simkaniaceae order 1	0	0	0	0	0	0	0	0	0	0	0	0	0	0	0	0	0	0	0	0	0	0	0	0	0	0	0	0	0	0	0	0	0	0	0	0	0	0	0	0	0	0	0	0	0	0	0	0
Main genome;Bacteria;Chlamydiae;Chlamydiae (kingdom);Chlamydiales;Simkaniaceae;Unknown Simkaniaceae order 2	Unknown Simkaniaceae order 2	0	0	0	0	0	0	0	0	0	0	0	0	0	0	0	0	0	0	0	0	0	0	0	0	0	0	0	0	0	0	0	0	0	0	0	0	0	0	0	0	0	0	0	0	0	0	0	0
Main genome;Bacteria;Chlamydiae;Chlamydiae (kingdom);Chlamydiales;Simkaniaceae;Unknown Simkaniaceae order 3	Unknown Simkaniaceae order 3	0	0	0	0	0	0	0	0	0	0	0	0	0	0	0	0	0	0	0	0	0	0	0	0	0	0	0	0	0	0	0	0	0	0	0	0	0	0	0	0	0	0	0	0	0	0	0	0
Main genome;Bacteria;Chlamydiae;Chlamydiae (kingdom);Chlamydiales;Parachlamydiaceae;Candidatus Protochlamydia	Candidatus Protochlamydia	0	0	0	0	0	0	0	0	0	0	0	0	0	0	0	0	0	0	0	0	0	0	0	0	0	0	0	0	2	0	0	0	0	0	0	0	0	0	0	0	0	0	2	0	0	0	0	0
Main genome;Bacteria;Chlamydiae;Chlamydiae (kingdom);Chlamydiales;Parachlamydiaceae;Parachlamydia	Parachlamydia	0	0	0	0	0	0	0	0	0	0	0	0	0	0	2	0	0	0	0	0	0	0	0	0	0	0	0	0	0	0	0	0	0	0	0	0	0	0	0	0	0	0	0	0	0	0	0	0
Main genome;Bacteria;Chlamydiae;Chlamydiae (kingdom);Chlamydiales;Parachlamydiaceae;Candidatus Metachlamydia	Candidatus Metachlamydia	0	0	0	0	0	0	0	0	0	2	0	0	0	0	0	0	0	0	0	0	0	0	0	0	0	0	0	0	0	0	0	0	0	0	0	0	0	0	0	0	0	0	2	0	0	0	0	0
Main genome;Bacteria;Chlamydiae;Chlamydiae (kingdom);Chlamydiales;Parachlamydiaceae;Neochlamydia	Neochlamydia	0	0	0	0	0	0	0	0	0	1	0	0	0	1	0	0	0	0	0	0	0	0	0	0	0	0	0	0	0	0	0	0	0	0	0	0	0	0	0	0	0	2	0	0	0	0	0	0
Main genome;Bacteria;Chlamydiae;Chlamydiae (kingdom);Chlamydiales;Parachlamydiaceae;Unknown Parachlamydiaceae order 1	Unknown Parachlamydiaceae order 1	0	0	0	0	0	0	0	0	0	0	0	0	0	0	0	0	0	0	0	0	0	0	0	0	0	0	0	0	0	0	0	0	0	0	0	0	0	0	0	0	0	0	0	0	0	0	0	0
Main genome;Bacteria;Chlamydiae;Chlamydiae (kingdom);Chlamydiales;Parachlamydiaceae;Unknown Parachlamydiaceae order 2	Unknown Parachlamydiaceae order 2	0	0	0	0	0	0	0	0	0	0	0	0	0	0	0	0	0	0	0	0	0	0	0	0	0	0	0	0	0	0	0	0	0	0	0	0	0	0	0	0	0	0	0	0	0	0	0	0
Main genome;Bacteria;Chlamydiae;Chlamydiae (kingdom);Chlamydiales;Parachlamydiaceae;Unknown Parachlamydiaceae order 3	Unknown Parachlamydiaceae order 3	0	0	0	2	0	0	0	0	0	0	0	0	0	0	0	0	0	0	0	0	0	0	0	0	0	0	0	0	0	0	0	0	0	0	0	0	0	0	0	0	0	0	0	0	0	0	0	0
Main genome;Bacteria;Gemmatimonadetes;Gemmatimonadetes (kingdom);Gemmatimonadales;Gemmatimonadaceae;Gemmatirosa	Gemmatirosa	0	0	0	0	0	0	0	0	0	0	0	0	0	0	0	0	0	0	0	0	0	0	0	0	0	0	0	2	0	0	0	0	0	0	0	0	0	0	0	0	0	0	0	0	0	0	0	0
Main genome;Bacteria;Lentisphaerae;Lentisphaeria;Lentisphaerales;Lentisphaeraceae;Lentisphaera	Lentisphaera	0	0	0	0	0	0	0	0	0	0	0	0	0	0	0	0	0	0	0	0	0	0	0	0	0	0	0	0	0	0	0	2	0	0	0	0	0	0	0	0	0	0	0	5	0	0	0	0
Main genome;Bacteria;Thermotogae;Thermotogae (kingdom);Mesoaciditogales;Mesoaciditogaceae;Mesoaciditoga	Mesoaciditoga	0	0	0	0	0	0	0	0	0	0	0	0	0	0	0	0	0	0	0	0	0	0	0	0	0	0	0	0	0	0	0	0	0	0	0	0	0	0	0	0	0	0	0	0	0	114	0	0
Main genome;Bacteria;Elusimicrobia;Elusimicrobia (kingdom);Elusimicrobiales;Elusimicrobiaceae;Elusimicrobium	Elusimicrobium	0	0	0	0	0	0	0	0	0	0	0	0	0	0	0	0	0	0	0	0	0	0	0	0	0	0	0	0	0	0	0	0	0	0	0	0	0	0	0	0	0	0	0	0	0	0	0	0
Main genome;Bacteria;Elusimicrobia;Endomicrobia;Endomicrobiales;Endomicrobiaceae;Candidatus Endomicrobium	Candidatus Endomicrobium	0	0	3	0	0	0	0	0	0	0	0	0	0	0	1	0	0	0	0	0	0	0	0	0	0	0	0	0	0	0	0	0	0	0	0	0	0	0	0	0	0	0	0	0	0	0	0	0
Main genome;Bacteria;Elusimicrobia;Endomicrobia;Endomicrobiales;Endomicrobiaceae;Unknown Endomicrobiaceae order 1	Unknown Endomicrobiaceae order 1	0	0	0	0	0	0	0	0	0	0	0	0	0	0	0	0	0	0	0	0	1	0	0	1	0	0	1	0	0	0	0	0	0	0	2	0	0	0	0	2	2	5	0	0	0	0	0	0
Main genome;Bacteria;Omnitrophicaeota;Omnitrophia;Omnitrophales;Omnitrophaceae;Candidatus Omnitrophus	Candidatus Omnitrophus	2	5	1	0	1	1	3	2	4	5	7	11	0	1	5	1	2	0	0	0	0	0	2	0	0	1	2	0	0	0	0	0	0	0	0	0	0	0	0	0	0	0	16	5	0	2	0	0
Main genome;Bacteria;Omnitrophicaeota;Omnitrophia;Omnitrophales;Omnitrophaceae;Unknown Omnitrophaceae order 1	Unknown Omnitrophaceae order 1	0	0	0	0	0	0	0	2	0	21	0	0	0	0	0	0	0	0	0	0	0	0	0	0	0	0	0	0	0	0	0	0	0	0	0	0	0	0	0	0	0	0	0	0	0	0	0	0
Main genome;Bacteria;Omnitrophicaeota;Omnitrophia;Omnitrophales;Omnitrophaceae;Unknown Omnitrophaceae order 2	Unknown Omnitrophaceae order 2	0	0	0	0	0	0	0	0	0	3	0	0	0	1	0	0	0	0	0	0	0	0	0	0	0	0	0	0	0	0	0	0	0	0	0	0	0	0	0	0	0	0	0	0	0	0	0	0
Main genome;Bacteria;Omnitrophicaeota;Omnitrophia;Omnitrophales;Omnitrophaceae;Unknown Omnitrophaceae order 3	Unknown Omnitrophaceae order 3	0	0	0	0	0	0	0	0	0	0	0	0	0	0	0	0	0	0	0	0	0	0	0	0	0	0	0	0	0	0	0	0	0	0	0	0	0	0	0	0	0	0	0	0	0	0	0	0
Main genome;Bacteria;Omnitrophicaeota;Omnitrophia;Omnitrophales;Omnitrophaceae;Unknown Omnitrophaceae order 4	Unknown Omnitrophaceae order 4	0	0	0	0	0	0	0	0	0	0	6	0	1	0	0	0	0	0	0	0	0	0	0	0	0	0	0	0	0	1	0	0	0	0	0	0	0	0	0	0	0	0	0	0	0	0	0	0
Main genome;Bacteria;Omnitrophicaeota;Omnitrophia;Omnitrophales;Omnitrophaceae;Unknown Omnitrophaceae order 5	Unknown Omnitrophaceae order 5	0	0	0	0	0	0	0	0	0	0	0	0	0	0	0	0	0	0	0	0	0	0	0	0	0	0	0	0	0	0	0	0	0	0	0	0	0	0	0	0	0	0	0	0	0	0	0	0
Main genome;Bacteria;Omnitrophicaeota;Omnitrophia;Omnitrophales;Omnitrophaceae;Unknown Omnitrophaceae order 6	Unknown Omnitrophaceae order 6	0	0	0	0	0	0	0	0	0	0	0	0	0	0	0	0	0	0	0	0	0	0	0	0	0	0	0	0	0	0	0	0	0	0	0	0	0	0	0	0	0	0	0	0	0	0	0	0
Main genome;Bacteria;Omnitrophicaeota;Omnitrophia;Omnitrophales;Omnitrophaceae;Unknown Omnitrophaceae order 7	Unknown Omnitrophaceae order 7	0	0	0	0	0	0	0	0	0	0	0	2	0	0	0	0	0	0	0	0	0	0	0	0	0	0	0	0	0	0	0	0	0	0	0	0	0	0	0	0	0	0	0	0	0	0	0	0
Main genome;Bacteria;Omnitrophicaeota;Omnitrophia;Omnitrophales;Omnitrophaceae;Unknown Omnitrophaceae order 8	Unknown Omnitrophaceae order 8	0	0	0	0	0	0	0	0	0	0	0	2	0	0	0	0	0	0	0	0	0	0	0	0	0	0	0	0	0	0	0	0	0	0	0	0	0	0	0	0	0	0	0	0	0	0	0	0
Main genome;Bacteria;Latescibacteria;Latescibacteria (kingdom);Latescibacterales;Latescibacteraceae;Candidatus Latescibacter	Candidatus Latescibacter	0	0	0	3	6	2	0	1	2	4	3	1	1	9	6	0	0	0	0	3	4	0	0	0	0	2	0	0	2	2	0	1	4	4	0	0	6	2	2	0	0	0	0	0	0	1	0	0
Main genome;Bacteria;Calditrichaeota;Calditrichia;Calditrichales;Calditrichaceae;SM23-31	SM23-31	3	10	5	9	7	2	4	4	35	8	17	6	3	6	9	10	7	10	5	4	6	2	1	2	1	2	0	4	10	0	4	11	6	7	0	1	1	3	10	0	0	3	0	0	0	1	2	0
Main genome;Bacteria;Calditrichaeota;Calditrichia;Calditrichales;Calditrichaceae;Calorithrix	Calorithrix	0	1	0	2	1	1	0	1	5	5	1	2	1	1	0	0	2	0	0	0	0	0	0	0	0	0	0	1	1	0	0	0	0	0	0	0	0	0	0	0	0	0	3	4	15	3	0	0
Main genome;Bacteria;Calditrichaeota;Calditrichia;Calditrichales;Calditrichaceae;Caldithrix	Caldithrix	0	0	0	2	0	0	0	0	0	0	0	0	0	0	0	0	0	0	0	0	0	0	0	0	0	0	0	0	0	0	0	0	0	0	0	2	0	0	0	0	0	0	0	0	0	0	0	0
Main genome;Bacteria;Calditrichaeota;Calditrichia;Calditrichales;Calditrichaceae;JdFR-76	JdFR-76	0	85	2	0	2	5	1	24	4	42	15	19	0	3	1	82	191	65	20	5	6	34	70	13	24	50	33	73	120	6	243	122	33	91	132	112	72	75	43	73	56	42	9	5	0	2	19	2
Main genome;Bacteria;Calditrichaeota;Calditrichia;Calditrichales;Calditrichaceae;Unknown Calditrichaceae order 1	Unknown Calditrichaceae order 1	0	0	0	0	0	0	0	0	0	0	0	0	0	0	0	0	0	0	1	4	1	3	2	9	4	8	9	12	0	0	0	0	0	0	11	6	3	0	0	5	12	16	0	0	0	0	0	0
Main genome;Bacteria;Calditrichaeota;Calditrichia;Calditrichales;Calditrichaceae;Unknown Calditrichaceae order 2	Unknown Calditrichaceae order 2	2	0	0	0	0	0	0	0	0	0	0	0	0	0	0	0	0	0	0	0	0	0	0	0	0	0	0	0	0	0	0	0	0	0	0	0	0	0	0	0	0	0	0	0	0	0	0	0
Main genome;Bacteria;Calditrichaeota;Calditrichia;Calditrichales;Calditrichaceae;Unknown Calditrichaceae order 3	Unknown Calditrichaceae order 3	0	0	0	0	0	0	0	0	0	0	0	0	0	0	0	0	0	0	0	0	0	0	0	0	0	0	0	0	0	0	0	0	0	0	0	0	0	0	0	0	0	0	0	0	0	0	0	0
Main genome;Bacteria;Calditrichaeota;Calditrichia;Calditrichales;Calditrichaceae;Unknown Calditrichaceae order 4	Unknown Calditrichaceae order 4	0	0	0	0	0	0	0	0	0	0	0	0	0	1	1	0	0	0	0	0	0	0	0	0	0	0	0	0	0	0	0	0	0	0	0	0	0	0	0	0	0	0	0	0	0	0	0	0
Main genome;Bacteria;Calditrichaeota;Calditrichia;Calditrichales;Calditrichaceae;Unknown Calditrichaceae order 5	Unknown Calditrichaceae order 5	0	0	0	0	0	0	0	0	0	0	0	0	0	0	0	0	0	0	0	0	0	0	0	0	0	0	0	0	0	0	0	0	0	0	0	0	0	0	0	0	0	0	0	0	0	0	0	0
Main genome;Bacteria;Calditrichaeota;Calditrichia;Calditrichales;Calditrichaceae;Unknown Calditrichaceae order 6	Unknown Calditrichaceae order 6	0	0	0	0	0	0	0	0	0	0	2	0	0	0	0	0	0	0	0	0	0	0	0	0	0	0	0	0	0	0	0	0	0	0	0	0	0	0	0	0	0	0	0	0	0	0	0	0
Main genome;Bacteria;Calditrichaeota;Calditrichia;Calditrichales;Calditrichaceae;Unknown Calditrichaceae order 7	Unknown Calditrichaceae order 7	0	0	0	0	0	0	0	0	0	0	0	0	0	0	0	0	0	0	0	0	0	0	0	0	0	0	0	0	0	0	0	0	0	0	0	0	0	0	0	0	0	0	0	0	0	0	0	0
Main genome;Bacteria;Calditrichaeota;Calditrichia;Calditrichales;Calditrichaceae;Unknown Calditrichaceae order 8	Unknown Calditrichaceae order 8	0	0	0	0	0	0	0	0	0	0	0	0	0	0	0	0	0	0	0	0	0	0	0	0	0	0	0	0	0	0	0	0	0	0	0	0	0	0	0	0	0	0	0	0	0	0	0	0
Main genome;Bacteria;Calditrichaeota;Calditrichia;Calditrichales;Calditrichaceae;Unknown Calditrichaceae order 9	Unknown Calditrichaceae order 9	0	0	0	0	0	0	0	0	0	0	0	0	0	0	0	0	0	0	0	0	0	0	0	0	0	0	0	0	0	0	0	0	0	0	0	0	0	0	0	0	0	0	0	0	0	0	0	0
Main genome;Bacteria;Calditrichaeota;Calditrichia;Calditrichales;Calditrichaceae;Unknown Calditrichaceae order 10	Unknown Calditrichaceae order 10	0	0	0	0	0	0	0	0	0	0	0	0	0	0	0	0	0	0	0	0	0	0	0	0	0	0	0	0	0	0	0	0	0	0	0	0	0	0	0	0	0	0	0	0	0	0	0	0
Main genome;Bacteria;Calditrichaeota;Calditrichia;Calditrichales;Calditrichaceae;Unknown Calditrichaceae order 11	Unknown Calditrichaceae order 11	0	0	0	0	0	0	0	0	0	0	0	0	0	0	0	0	0	0	0	0	0	0	1	0	2	0	1	1	0	0	0	0	0	2	9	0	0	0	0	7	0	0	0	0	0	0	0	0
Main genome;Bacteria;Calditrichaeota;Calditrichia;Calditrichales;Calditrichaceae;Unknown Calditrichaceae order 12	Unknown Calditrichaceae order 12	0	0	0	0	0	0	0	0	0	0	0	0	0	0	0	0	0	0	0	0	0	0	0	0	0	0	0	0	0	0	0	0	0	0	0	0	0	0	0	0	0	0	0	0	0	0	0	0
Main genome;Bacteria;Calditrichaeota;Calditrichia;Calditrichales;Calditrichaceae;Unknown Calditrichaceae order 13	Unknown Calditrichaceae order 13	0	0	0	0	0	0	0	0	0	0	0	0	0	0	0	0	0	0	0	0	0	0	0	0	0	0	0	0	0	0	0	0	0	0	0	0	0	0	0	0	0	0	0	0	0	0	0	0
Main genome;Bacteria;Rokubacteria;NC10;Methylomirabilales;Methylomirabilaceae;wb1-A12	wb1-A12	24	190	174	13	25	35	4	53	7	171	5	374	132	133	176	34	23	9	5	2	3	3	10	4	4	3	10	6	53	19	3	8	9	10	8	6	0	6	18	7	9	4	319	243	0	16	40	12
Main genome;Bacteria;Rokubacteria;NC10;Methylomirabilales;Methylomirabilaceae;Unknown Methylomirabilaceae order 1	Unknown Methylomirabilaceae order 1	0	0	0	0	0	0	0	0	0	0	0	0	0	0	0	0	0	0	0	0	0	0	0	0	0	0	0	0	0	0	0	0	0	0	0	0	0	0	0	0	0	0	0	0	0	0	0	0
Main genome;Bacteria;Rokubacteria;NC10;Methylomirabilales;Methylomirabilaceae;Unknown Methylomirabilaceae order 2	Unknown Methylomirabilaceae order 2	0	0	0	0	0	0	0	0	0	0	0	0	0	0	0	0	0	0	0	0	0	0	0	0	0	0	0	0	0	0	0	0	0	0	0	0	0	0	0	0	0	0	0	0	0	0	0	0
Main genome;Bacteria;Rokubacteria;NC10;Methylomirabilales;Methylomirabilaceae;Unknown Methylomirabilaceae order 3	Unknown Methylomirabilaceae order 3	0	0	0	0	0	0	0	0	0	0	0	0	0	0	0	0	0	0	0	0	0	0	0	0	0	0	0	0	0	0	0	0	0	0	0	0	0	0	0	0	0	0	0	0	0	0	0	0
Main genome;Bacteria;Caldiserica;Caldisericia;Caldisericales;Caldisericaceae;Caldisericum	Caldisericum	0	0	0	0	0	0	0	0	0	0	0	0	0	0	0	0	0	0	0	0	0	0	0	0	0	0	0	0	0	0	0	0	0	0	0	0	0	0	0	0	0	0	0	0	0	434	0	0
Main genome;Bacteria;Dictyoglomi;Dictyoglomia;Dictyoglomales;Dictyoglomaceae;Dictyoglomus	Dictyoglomus	0	0	0	0	0	0	0	0	0	0	0	0	0	0	0	1	0	0	0	0	0	0	0	0	0	0	0	0	0	0	1	0	0	0	0	0	0	0	0	0	0	0	0	0	0	0	0	0
Main genome;Bacteria;Entotheonellaeota;Entotheonellia;Entotheonellales;Entotheonellaceae;Candidatus Entotheonella	Candidatus Entotheonella	0	0	0	0	0	0	0	0	0	0	0	0	0	0	0	0	0	0	0	0	0	0	0	0	0	0	0	0	0	0	0	0	0	0	0	0	0	0	0	0	0	0	0	2	0	0	0	0
Main genome;Bacteria;Thermosulfidibacteraeota;Thermosulfidibacteria;Thermosulfidibacterales;Thermosulfidibacteraceae;Unknown Thermosulfidibacteraceae order 1	Unknown Thermosulfidibacteraceae order 1	0	0	0	0	0	0	0	0	0	0	0	0	0	0	0	0	0	0	0	0	0	0	0	0	0	0	0	0	0	0	0	0	0	0	0	0	0	0	0	0	0	0	0	0	0	44	0	0
Main genome;Archaea;Euryarchaeota;Thermococci;Thermococcales;Thermococcaceae;Palaeococcus	Palaeococcus	0	0	0	0	0	0	0	0	0	0	0	0	0	0	0	0	0	0	0	0	0	0	0	0	0	0	0	0	0	0	0	0	0	0	0	0	0	0	0	0	0	0	0	0	0	2	0	0
Main genome;Archaea;Euryarchaeota;Methanomicrobia;Methanosarcinales;Methanoperedenaceae;Candidatus Methanoperedens	Candidatus Methanoperedens	0	0	0	0	0	0	0	0	0	0	0	0	0	0	0	0	0	0	0	0	0	0	0	0	0	0	0	0	0	0	0	0	0	0	0	0	0	0	0	0	0	0	0	0	0	0	0	0
Main genome;Archaea;Thaumarchaeota;Nitrososphaeria;Nitrosopumilales;Nitrosopumilaceae;Candidatus Nitrosopumilus	Candidatus Nitrosopumilus	0	0	0	0	0	1	0	0	0	0	0	0	1	0	0	0	0	0	0	0	0	0	0	0	0	0	0	0	0	0	0	0	0	0	0	0	0	0	0	0	0	0	0	5	0	0	0	0
	Species
Main genome;Bacteria;Proteobacteria;Gammaproteobacteria;Gammaproteobacteria Incertae Sedis;Gammaproteobacteria Incertae Sedis (class);Candidatus Berkiella;Unknown Candidatus Berkiella family 1	Unknown Candidatus Berkiella family 1	0	0	0	0	0	0	0	0	0	0	0	0	0	0	0	0	0	0	0	0	0	0	0	0	0	0	0	0	0	0	0	0	0	0	0	0	0	0	0	0	0	0	0	0	0	0	0	0
Main genome;Bacteria;Proteobacteria;Gammaproteobacteria;Gammaproteobacteria Incertae Sedis;Gammaproteobacteria Incertae Sedis (class);Sulfuriflexus;Sulfuriflexus mobilis	Sulfuriflexus mobilis	0	0	0	0	0	0	0	0	0	0	0	0	0	0	0	0	0	0	0	0	0	0	0	0	0	0	0	0	0	0	0	0	0	0	0	0	0	0	0	0	0	0	0	0	0	0	0	0
Main genome;Bacteria;Bacteroidetes;Bacteroidia;Flavobacteriales;Flavobacteriaceae;Aureisphaera;Aureisphaera galaxeae	Aureisphaera galaxeae	0	0	0	0	0	0	0	0	0	0	0	0	0	0	0	0	0	0	0	0	0	0	0	0	0	0	0	0	0	0	0	0	0	0	0	0	0	0	0	0	0	0	0	4	0	0	0	0
Main genome;Bacteria;Bacteroidetes;Bacteroidia;Cytophagales;Cyclobacteriaceae;Reichenbachiella;Reichenbachiella agariperforans	Reichenbachiella agariperforans	0	0	0	0	0	0	0	0	0	0	0	0	0	0	0	0	0	0	0	0	0	0	0	0	0	0	0	0	0	0	0	0	0	0	0	0	0	0	0	0	0	0	0	2	0	0	0	0
Main genome;Bacteria;Firmicutes;Bacilli;Bacillales;Bacillaceae;Bacillus;Bacillus cereus	Bacillus cereus	0	0	0	0	0	0	0	0	0	0	0	0	0	0	0	0	1	0	0	0	0	0	0	0	0	0	0	0	0	0	0	0	0	0	0	0	0	0	0	0	0	0	0	0	0	1	0	0
Main genome;Bacteria;Firmicutes;Bacilli;Bacillales;Bacillaceae;Bacillus;Bacillus alveayuensis	Bacillus alveayuensis	0	0	0	0	0	0	0	0	0	0	0	0	0	0	0	0	0	0	0	0	0	0	0	0	1	1	0	0	0	0	0	0	0	0	0	0	0	0	0	0	0	0	0	0	0	0	0	0
Main genome;Bacteria;Firmicutes;Bacilli;Bacillales;Bacillaceae;Bacillus;Unknown Bacillus family 1	Unknown Bacillus family 1	0	0	0	0	0	0	0	0	0	0	0	0	1	0	0	0	0	0	0	0	0	1	0	0	0	0	0	0	0	2	0	0	0	0	0	0	0	0	0	0	0	0	0	0	0	1	0	0
Main genome;Bacteria;Firmicutes;Bacilli;Bacillales;Bacillaceae;Bacillus;Unknown Bacillus family 2	Unknown Bacillus family 2	0	0	0	0	0	0	0	0	0	0	0	0	0	0	0	0	0	0	0	0	0	0	1	0	1	1	1	0	0	0	0	0	0	0	0	0	0	0	0	0	0	0	0	0	1	0	0	0
Main genome;Bacteria;Firmicutes;Bacilli;Bacillales;Bacillaceae;Fictibacillus;Unknown Fictibacillus family 1	Unknown Fictibacillus family 1	0	0	0	0	0	0	0	0	0	0	0	0	0	0	0	0	0	0	0	0	0	0	1	0	0	0	0	0	0	0	0	0	0	0	0	0	0	0	0	0	0	0	0	0	0	0	0	0
Main genome;Bacteria;Firmicutes;Bacilli;Lactobacillales;Streptococcaceae;Lactovum;Lactovum miscens	Lactovum miscens	0	0	0	0	0	0	0	0	0	0	0	0	0	0	0	0	0	0	0	0	0	0	0	0	0	0	0	0	0	0	0	0	0	0	0	0	0	0	0	0	0	2	0	0	0	0	0	0
Main genome;Bacteria;Firmicutes;Clostridia;Clostridiales;Clostridiaceae 1;Clostridium sensu stricto 12;Clostridium acidisoli	Clostridium acidisoli	0	0	0	0	0	0	0	0	0	0	0	0	0	0	0	0	0	0	0	0	0	0	0	0	0	0	0	0	0	0	0	0	0	0	0	0	0	0	0	0	0	0	0	0	0	0	0	0
Main genome;Bacteria;Patescibacteria;Parcubacteria;Paceibacterales;Paceibacteraceae;Candidatus Paceibacter;Unknown Candidatus Paceibacter family 1	Unknown Candidatus Paceibacter family 1	0	0	0	0	0	0	0	0	0	0	0	0	0	0	0	0	0	0	0	0	0	0	3	0	2	0	0	0	0	0	0	0	0	0	2	0	0	0	0	0	2	0	0	0	0	0	0	0
Main genome;Bacteria;Chlamydiae;Chlamydiae (kingdom);Chlamydiales;Simkaniaceae;Simkania;Simkania negevensis Z	Simkania negevensis Z	0	0	0	0	0	0	0	0	0	2	0	0	0	0	0	0	0	0	0	0	0	0	0	0	0	0	0	0	0	0	0	0	0	0	0	0	0	0	0	0	0	0	2	0	0	0	0	0
Main genome;Bacteria;Chlamydiae;Chlamydiae (kingdom);Chlamydiales;Simkaniaceae;Candidatus Fritschea;Candidatus Neptunochlamydia vexilliferae	Candidatus Neptunochlamydia vexilliferae	0	0	0	0	0	0	0	0	0	0	0	0	0	0	0	0	0	0	0	0	0	0	0	0	0	0	0	0	0	0	0	0	0	0	0	0	0	0	0	0	0	0	0	0	0	0	0	0
Main genome;Bacteria;Chlamydiae;Chlamydiae (kingdom);Chlamydiales;Parachlamydiaceae;Candidatus Metachlamydia;Unknown Candidatus Metachlamydia family 1	Unknown Candidatus Metachlamydia family 1	0	0	0	0	0	0	0	0	0	0	0	0	0	0	0	0	0	0	0	0	0	0	0	0	0	0	0	0	0	0	0	0	0	0	0	0	0	0	0	0	0	0	2	0	0	0	0	0
Main genome;Bacteria;Chlamydiae;Chlamydiae (kingdom);Chlamydiales;Parachlamydiaceae;Candidatus Metachlamydia;Unknown Candidatus Metachlamydia family 2	Unknown Candidatus Metachlamydia family 2	0	0	0	0	0	0	0	0	0	2	0	0	0	0	0	0	0	0	0	0	0	0	0	0	0	0	0	0	0	0	0	0	0	0	0	0	0	0	0	0	0	0	0	0	0	0	0	0
Main genome;Bacteria;Chlamydiae;Chlamydiae (kingdom);Chlamydiales;Parachlamydiaceae;Candidatus Metachlamydia;Unknown Candidatus Metachlamydia family 3	Unknown Candidatus Metachlamydia family 3	0	0	0	0	0	0	0	0	0	0	0	0	0	0	0	0	0	0	0	0	0	0	0	0	0	0	0	0	0	0	0	0	0	0	0	0	0	0	0	0	0	0	0	0	0	0	0	0
Main genome;Bacteria;Dictyoglomi;Dictyoglomia;Dictyoglomales;Dictyoglomaceae;Dictyoglomus;Unknown Dictyoglomus family 1	Unknown Dictyoglomus family 1	0	0	0	0	0	0	0	0	0	0	0	0	0	0	0	1	0	0	0	0	0	0	0	0	0	0	0	0	0	0	1	0	0	0	0	0	0	0	0	0	0	0	0	0	0	0	0	0
LIST OF REMOVED GENERA AS CONTAMINANTS FROM MOBIO KIT
Main genome;Bacteria;Proteobacteria;Gammaproteobacteria;Enterobacteriales;Enterobacteriaceae;Enterobacter	Enterobacter	0	1	1	0	0	0	0	0	0	1	0	0	0	0	0	0	11	4	1	0	0	1	10	5	53	14	6	1	0	71	0	0	0	1	6	6	0	0	0	1	1	3	0	0	1	14	15	24
Main genome;Bacteria;Proteobacteria;Gammaproteobacteria;Enterobacteriales;Enterobacteriaceae;Escherichia-Shigella	Escherichia-Shigella	0	0	0	0	0	0	0	0	0	0	0	0	0	0	0	0	0	0	0	0	0	0	0	0	0	0	0	0	0	0	1	0	0	0	0	0	0	0	0	0	0	0	0	0	0	0	2	0
Main genome;Bacteria;Proteobacteria;Gammaproteobacteria;Pseudomonadales;Moraxellaceae;Acinetobacter	Acinetobacter	0	0	0	0	0	0	0	0	0	0	0	0	0	0	0	0	0	0	0	0	0	0	0	0	2	0	3	2	0	0	0	0	0	1	1	2	0	0	0	3	1	4	0	0	3	0	8	0
Main genome;Bacteria;Proteobacteria;Gammaproteobacteria;Pseudomonadales;Moraxellaceae;Psychrobacter	Psychrobacter	0	0	0	0	0	0	0	0	0	0	0	2	0	16	0	0	0	0	0	0	0	0	0	0	0	0	0	0	0	0	0	0	0	0	0	0	0	0	0	0	0	0	0	0	0	7	0	0
Main genome;Bacteria;Proteobacteria;Gammaproteobacteria;Betaproteobacteriales;Burkholderiaceae;Ralstonia	Ralstonia	1	19	34	76	20	1	9	5	8	7	10	4	3	18	11	22	33	21	7	6	10	42	83	46	94	39	66	102	6	151	24	25	11	42	231	163	58	19	15	112	117	164	1	6	159	296	313	111
Main genome;Bacteria;Proteobacteria;Gammaproteobacteria;Betaproteobacteriales;Burkholderiaceae;Burkholderia-Caballeronia-Paraburkholderia	Burkholderia-Caballeronia-Paraburkholderia	0	12	11	19	2	0	1	2	5	1	7	0	0	0	0	0	1	0	0	0	0	0	0	0	0	0	4	0	1	0	0	0	0	0	0	0	0	0	0	0	1	0	0	0	6	0	0	0
Main genome;Bacteria;Proteobacteria;Gammaproteobacteria;Betaproteobacteriales;Burkholderiaceae;Herbaspirillum	Herbaspirillum	0	0	0	0	0	0	0	0	0	0	0	0	0	0	0	0	0	0	0	0	0	0	0	0	0	0	0	0	0	0	0	0	0	0	3	2	0	0	0	0	0	0	0	0	0	0	5	0
Main genome;Bacteria;Proteobacteria;Gammaproteobacteria;Betaproteobacteriales;Burkholderiaceae;Variovorax	Variovorax	0	0	0	0	0	0	0	0	0	0	0	0	0	0	0	0	0	0	0	0	0	0	0	0	0	0	0	0	0	0	0	0	0	0	0	0	0	0	0	0	1	0	0	0	0	0	0	0
Main genome;Bacteria;Proteobacteria;Gammaproteobacteria;Betaproteobacteriales;Burkholderiaceae;Polaromonas	Polaromonas	0	0	0	0	0	0	0	0	0	0	0	0	0	0	0	0	0	0	0	0	0	0	0	0	0	0	0	0	0	0	0	0	0	0	0	0	0	0	0	0	0	0	0	0	0	0	0	0
Main genome;Bacteria;Proteobacteria;Gammaproteobacteria;Betaproteobacteriales;Burkholderiaceae;Delftia	Delftia	0	0	0	3	1	0	5	0	2	0	0	0	6	5	0	0	8	0	0	4	0	5	5	13	36	5	6	23	0	45	0	3	0	2	10	7	0	1	6	1	9	6	1	0	215	39	222	16
Main genome;Bacteria;Proteobacteria;Gammaproteobacteria;Betaproteobacteriales;Burkholderiaceae;Curvibacter	Curvibacter	0	1	1	3	2	1	0	0	2	0	2	0	0	0	0	0	0	0	0	0	0	0	0	0	0	0	0	0	1	0	0	0	0	0	0	0	0	0	0	0	0	0	0	0	0	0	0	0
Main genome;Bacteria;Proteobacteria;Gammaproteobacteria;Betaproteobacteriales;Neisseriaceae;Neisseria	Neisseria	0	0	0	0	0	0	0	0	0	0	0	0	0	0	0	0	0	0	0	0	0	0	0	0	4	0	0	0	0	0	0	0	0	0	0	0	0	0	0	0	0	0	0	0	0	0	0	0
Main genome;Bacteria;Proteobacteria;Gammaproteobacteria;Xanthomonadales;Xanthomonadaceae;Stenotrophomonas	Stenotrophomonas	1	1	0	0	0	0	0	0	0	0	0	0	0	0	0	0	0	1	0	1	0	1	0	0	0	0	0	0	0	14	0	0	0	0	0	0	0	0	0	0	1	0	0	0	7	4	7	0
Main genome;Bacteria;Proteobacteria;Gammaproteobacteria;Xanthomonadales;Xanthomonadaceae;Pseudoxanthomonas	Pseudoxanthomonas	0	0	0	0	0	0	0	0	0	0	0	0	0	0	0	0	0	0	0	0	0	0	0	0	0	0	0	0	0	0	0	0	0	5	0	2	0	0	0	2	1	0	0	0	0	0	0	0
Main genome;Bacteria;Proteobacteria;Alphaproteobacteria;Rhizobiales;Rhizobiaceae;Mesorhizobium	Mesorhizobium	0	2	12	10	6	0	6	0	1	1	2	5	0	0	3	0	0	0	0	0	0	0	0	0	0	0	0	0	1	0	0	0	0	0	0	0	0	0	0	0	1	0	0	4	10	2	5	0
Main genome;Bacteria;Proteobacteria;Alphaproteobacteria;Rhizobiales;Beijerinckiaceae;Bosea	Bosea	0	0	0	0	0	0	0	0	0	0	0	0	0	0	0	0	0	0	0	0	0	0	0	0	0	0	0	0	0	0	0	0	0	0	0	2	0	0	0	0	0	0	0	5	0	0	0	0
Main genome;Bacteria;Proteobacteria;Alphaproteobacteria;Rhizobiales;Devosiaceae;Devosia	Devosia	0	0	0	0	0	0	0	0	0	0	0	0	2	0	0	0	0	0	0	0	0	0	0	3	0	1	0	0	0	2	0	0	0	0	0	0	0	0	0	0	0	0	0	0	0	4	2	0
Main genome;Bacteria;Proteobacteria;Alphaproteobacteria;Caulobacterales;Caulobacteraceae;Brevundimonas	Brevundimonas	0	1	1	1	0	0	0	1	0	2	0	0	2	3	2	0	7	8	1	0	3	4	16	8	21	6	7	28	0	25	2	0	0	0	1	1	0	0	0	0	1	0	0	1	69	28	47	2
Main genome;Bacteria;Proteobacteria;Alphaproteobacteria;Sphingomonadales;Sphingomonadaceae;Sphingomonas	Sphingomonas	0	0	0	2	0	0	0	0	0	0	0	0	0	0	0	0	2	1	0	0	0	0	3	3	0	0	3	0	0	0	2	1	1	8	19	14	2	1	1	3	5	8	0	0	8	8	16	5
Main genome;Bacteria;Actinobacteria;Actinobacteria (kingdom);Micrococcales;Micrococcaceae;Micrococcus	Micrococcus	0	0	0	0	0	0	0	0	0	0	0	0	0	0	0	0	0	0	0	0	0	0	0	0	3	0	0	0	0	1	0	0	0	1	0	0	0	0	0	0	2	0	0	0	0	0	5	1
Main genome;Bacteria;Actinobacteria;Actinobacteria (kingdom);Actinomycetales;Actinomycetaceae;Actinomyces	Actinomyces	0	0	0	0	0	0	0	0	0	0	0	0	0	0	0	0	0	0	0	0	0	0	0	0	10	0	0	0	0	0	0	0	0	0	0	0	0	0	0	0	0	0	0	0	0	0	0	0
Main genome;Bacteria;Actinobacteria;Actinobacteria (kingdom);Corynebacteriales;Nocardiaceae;Rhodococcus	Rhodococcus	0	0	0	0	0	0	0	0	0	0	0	0	0	0	2	0	0	15	0	0	0	1	0	3	0	8	1	0	0	5	0	0	0	0	3	0	3	0	0	0	0	0	0	0	0	0	0	2
Main genome;Bacteria;Actinobacteria;Actinobacteria (kingdom);Corynebacteriales;Tsukamurellaceae;Tsukamurella	Tsukamurella	0	0	0	0	0	0	0	0	0	0	0	0	0	0	0	0	0	0	0	0	0	0	0	0	0	0	0	0	0	0	0	0	0	0	0	0	0	0	0	1	0	0	0	0	1	0	1	1
Main genome;Bacteria;Bacteroidetes;Bacteroidia;Sphingobacteriales;Sphingobacteriaceae;Pedobacter	Pedobacter	0	0	0	0	2	0	0	0	0	0	0	0	1	0	0	1	4	1	0	0	0	0	4	7	7	7	1	14	0	21	0	0	0	4	1	2	0	0	0	4	1	0	0	0	41	15	21	1
Main genome;Bacteria;Bacteroidetes;Bacteroidia;Bacteroidales;Prevotellaceae;Prevotella 7	Prevotella 7	0	0	0	0	0	0	0	0	0	0	0	0	0	0	0	0	0	0	0	0	0	0	0	0	2	0	0	0	0	0	0	0	0	0	0	0	0	0	0	0	0	0	0	0	0	0	0	0
Main genome;Bacteria;Bacteroidetes;Bacteroidia;Bacteroidales;Prevotellaceae;Prevotella	Prevotella	0	0	0	0	0	0	0	0	0	0	0	0	0	0	0	0	0	0	0	0	0	0	0	0	7	0	0	0	0	0	0	0	0	0	0	0	0	0	0	0	0	0	0	0	0	0	0	0
Main genome;Bacteria;Bacteroidetes;Bacteroidia;Bacteroidales;Prevotellaceae;Prevotella 2	Prevotella 2	0	0	0	0	0	0	0	0	0	0	0	0	0	0	0	0	0	0	0	0	0	0	0	0	2	0	0	0	0	0	0	0	0	0	0	0	0	0	0	0	0	0	0	0	0	0	0	0
Main genome;Bacteria;Bacteroidetes;Bacteroidia;Chitinophagales;Chitinophagaceae;Hydrotalea	Hydrotalea	0	0	0	2	0	0	0	0	0	0	0	0	0	0	0	0	0	0	0	0	0	0	0	0	0	0	0	0	0	0	0	0	0	0	0	0	0	0	0	0	0	0	0	0	0	0	0	0
Main genome;Bacteria;Firmicutes;Bacilli;Bacillales;Staphylococcaceae;Staphylococcus	Staphylococcus	0	0	0	0	0	0	0	0	0	0	0	0	0	0	0	5	2	1	1	1	2	5	12	3	42	4	4	9	0	33	1	1	5	2	27	18	6	2	0	8	17	18	0	0	0	9	14	0
Main genome;Bacteria;Firmicutes;Bacilli;Bacillales;Paenibacillaceae;Paenibacillus	Paenibacillus	0	0	0	0	0	0	0	0	0	0	0	0	0	0	0	0	0	1	0	0	0	0	5	0	13	2	2	9	0	12	0	0	0	0	0	0	0	0	0	0	0	0	0	0	15	12	13	2
Main genome;Bacteria;Firmicutes;Bacilli;Bacillales;Paenibacillaceae;Brevibacillus	Brevibacillus	0	0	0	0	0	0	0	0	0	0	0	0	0	0	0	0	0	0	0	0	0	0	1	0	6	0	0	1	0	3	0	0	0	1	1	0	1	0	0	5	0	4	0	2	0	6	0	1
Main genome;Bacteria;Firmicutes;Bacilli;Bacillales;Listeriaceae;Brochothrix	Brochothrix	0	0	0	0	0	0	0	0	0	0	0	0	0	0	0	0	0	0	0	0	0	1	0	0	0	0	0	0	0	0	0	0	0	0	4	0	0	1	0	0	0	0	0	0	0	0	0	0
Main genome;Bacteria;Firmicutes;Bacilli;Lactobacillales;Lactobacillaceae;Lactobacillus	Lactobacillus	0	0	0	0	0	0	0	0	0	0	0	0	0	1	0	0	0	0	0	0	0	0	0	0	0	0	0	0	0	0	0	0	0	0	1	0	0	0	0	0	0	0	0	0	0	4	0	0
Main genome;Bacteria;Firmicutes;Bacilli;Lactobacillales;Streptococcaceae;Streptococcus	Streptococcus	0	0	0	0	0	0	0	0	0	0	0	0	0	0	0	0	2	3	1	0	0	1	0	1	261	2	0	4	0	0	1	2	1	6	18	5	2	10	1	3	3	20	0	0	3	11	4	2
Main genome;Bacteria;Firmicutes;Bacilli;Lactobacillales;Aerococcaceae;Facklamia	Facklamia	0	0	0	0	0	0	0	0	0	0	0	0	0	0	0	0	0	0	0	0	0	0	0	0	0	0	0	0	0	0	0	0	0	0	2	0	0	0	0	0	0	0	0	0	0	0	0	0
Main genome;Bacteria;Firmicutes;Negativicutes;Selenomonadales;Veillonellaceae;Veillonella	Veillonella	0	0	0	0	0	0	0	0	0	0	0	0	0	0	0	0	0	0	0	0	0	0	0	0	104	0	0	0	0	0	0	0	0	0	0	0	1	0	0	0	0	0	0	0	0	0	0	0
[truncated: 31 more columns]
