# Supplementary material for: Taxonomic diversity of microbial communities in sub-seafloor hydrothermal sediments of the active Santorini-Kolumbo volcanic field
Source: Front Microbiol. 2023 Jun 29;14:1188544. doi: 10.3389/fmicb.2023.1188544 (PMC10345502; doi:10.3389/fmicb.2023.1188544)
Supplement: Supplementary file 1 [file Data_Sheet_1.zip › Table S4.XLSX]

## Sheet: 188
List of the 188 common OTUs among SANTORINI, KOLUMBO REST, 92GC, 70GC :
OTU	Taxonomy
	Phylum	Class	Order	Family	Genus
Otu5	Chloroflexi	Anaerolineae	MSB-5B2
Otu7	Crenarchaeota	Bathyarchaeia
Otu18	Acidobacteria	Aminicenantia	Aminicenantales
Otu21	Crenarchaeota	Bathyarchaeia
Otu1	Firmicutes	Bacilli	Bacillales	Bacillaceae	Bacillus
Otu73	Acidobacteria	Aminicenantia	Aminicenantales
Otu8	Acetothermia	Acetothermiia
Otu25	Chloroflexi	Dehalococcoidia	Sh765B-AG-111
Otu114	Aerophobetes
Otu27	Chloroflexi	Anaerolineae	Thermoflexales
Otu26	Acidobacteria	Aminicenantia	Aminicenantales
Otu71	Aerophobetes
Otu4	Firmicutes	Bacilli	Bacillales	Bacillaceae	Bacillus
Otu3	Firmicutes	Bacilli	Bacillales
Otu92	Proteobacteria	Deltaproteobacteria	Desulfarculales	Desulfarculaceae	Desulfatiglans
Otu47	Proteobacteria	Deltaproteobacteria	Sva0485
Otu98	Aerophobetes
Otu62	Chloroflexi	Dehalococcoidia	FW22
Otu53	Patescibacteria	WWE3
Otu22	Chloroflexi	Anaerolineae	Thermoflexales	Thermoflexaceae	Thermoflexus
Otu28	Planctomycetes	Phycisphaerae	CCM11a
Otu37	Planctomycetes	Pla4 lineage
Otu156	Euryarchaeota	Thermoplasmata	SG8-5
Otu137	Calditrichaeota	Calditrichia	Calditrichales	Calditrichaceae	JdFR-76
Otu192	Chloroflexi	Dehalococcoidia	S085
Otu6768	Chloroflexi	Anaerolineae	Thermoflexales	Thermoflexaceae	Thermoflexus
Otu110	Euryarchaeota	Thermoplasmata	SG8-5
Otu46	Gemmatimonadetes	MD2902-B12
Otu169	Chloroflexi	Dehalococcoidia	S085
Otu3774	Aerophobetes
Otu200	Crenarchaeota	Bathyarchaeia
Otu76	Chloroflexi	Dehalococcoidia	S085
Otu10	Firmicutes	Clostridia	Clostridiales	Clostridiaceae 1	Clostridium sensu stricto 1
Otu91	Planctomycetes	Phycisphaerae	mle1-8
Otu6	Firmicutes	Bacilli	Bacillales	Planococcaceae	Lysinibacillus
Otu64	Rokubacteria	NC10	Methylomirabilales	Methylomirabilaceae	wb1-A12
Otu468	Proteobacteria	Deltaproteobacteria	Sva0485
Otu85	Crenarchaeota	Bathyarchaeia
Otu84	Crenarchaeota	Bathyarchaeia
Otu29	Chloroflexi	Anaerolineae	Anaerolineales	Anaerolineaceae
Otu290	Chloroflexi	Dehalococcoidia	vadinBA26
Otu155	Chloroflexi	JG30-KF-CM66
Otu166	Chloroflexi	Dehalococcoidia
Otu320	Chloroflexi	Anaerolineae	Anaerolineales	Anaerolineaceae
Otu105
Otu436	Proteobacteria	Deltaproteobacteria	Sva0485
Otu306	Chloroflexi	Dehalococcoidia	S085
Otu3968	Chloroflexi	Anaerolineae	Thermoflexales	Thermoflexaceae	Thermoflexus
Otu149	Chloroflexi	Dehalococcoidia	GIF3
Otu16	Acetothermia	Acetothermiia
Otu8900	Acidobacteria	Aminicenantia	Aminicenantales
Otu34	Proteobacteria	Gammaproteobacteria	Pseudomonadales	Pseudomonadaceae	Pseudomonas
Otu286	Crenarchaeota	Bathyarchaeia
Otu527
Otu132	TA06
Otu210	Chloroflexi	Dehalococcoidia	vadinBA26
Otu168	Planctomycetes	Planctomycetacia	Pirellulales	Pirellulaceae	Pir4 lineage
Otu508	Chloroflexi	Dehalococcoidia	S085
Otu69	Proteobacteria	Deltaproteobacteria	Desulfobacterales	Desulfobacteraceae	Sva0081 sediment group
Otu264	Nanoarchaeaeota	Woesearchaeia
Otu115	Proteobacteria	Gammaproteobacteria	Pseudomonadales	Pseudomonadaceae	Pseudomonas
Otu426	Hydrothermarchaeota
Otu3663	Proteobacteria	Deltaproteobacteria	Desulfarculales	Desulfarculaceae	Desulfatiglans
Otu208	Chloroflexi	JG30-KF-CM66
Otu61	Chloroflexi	Anaerolineae	Anaerolineales	Anaerolineaceae
Otu15	Bacteroidetes	Bacteroidia	Flavobacteriales	Weeksellaceae	Elizabethkingia
Otu462
Otu8653	Chloroflexi	Dehalococcoidia	FW22
Otu285	Planctomycetes	Planctomycetacia	Pirellulales	Pirellulaceae	Pir4 lineage
Otu140	Proteobacteria	Gammaproteobacteria	Enterobacteriales	Enterobacteriaceae
Otu224	Proteobacteria	Deltaproteobacteria	Desulfobacterales	Desulfobacteraceae	Sva0081 sediment group
Otu141	Proteobacteria	Gammaproteobacteria	Betaproteobacteriales	Burkholderiaceae
Otu8083	Rokubacteria	NC10	Methylomirabilales	Methylomirabilaceae	wb1-A12
Otu216	Proteobacteria	Gammaproteobacteria	Enterobacteriales	Enterobacteriaceae
Otu227	Actinobacteria	Acidimicrobiia	Actinomarinales
Otu941	Gemmatimonadetes	Gemmatimonadetes (kingdom)	Gemmatimonadales	Gemmatimonadaceae
Otu1343	Chloroflexi	Anaerolineae	Thermoflexales	Thermoflexaceae	Thermoflexus
Otu635	Chloroflexi	Dehalococcoidia	GIF3
Otu9266	Proteobacteria	Deltaproteobacteria	Sva0485
Otu51	Proteobacteria	Alphaproteobacteria	Rhodospirillales	Magnetospiraceae
Otu9315	Crenarchaeota	Bathyarchaeia
Otu229	Proteobacteria	Gammaproteobacteria	Nitrosococcales	Nitrosococcaceae	AqS1
Otu3757	Chloroflexi	Anaerolineae	Thermoflexales	Thermoflexaceae	Thermoflexus
Otu571	Planctomycetes	Phycisphaerae	Phycisphaerales	Phycisphaeraceae	Urania-1B-19 marine sediment group
Otu4507	Chloroflexi	Dehalococcoidia	S085
Otu6636	Rokubacteria	NC10	Methylomirabilales	Methylomirabilaceae	wb1-A12
Otu551	Hydrothermarchaeota
Otu9344	Chloroflexi	Dehalococcoidia	S085
Otu5908	Proteobacteria	Deltaproteobacteria	Desulfarculales	Desulfarculaceae	Desulfatiglans
Otu100	Proteobacteria	Gammaproteobacteria	Enterobacteriales	Enterobacteriaceae
Otu8515	Proteobacteria	Deltaproteobacteria	Desulfarculales	Desulfarculaceae	Desulfatiglans
Otu321	Firmicutes	Bacilli	Bacillales	Bacillaceae	Bacillus
Otu503	Proteobacteria	Alphaproteobacteria	Rhodovibrionales	Kiloniellaceae
Otu118	Hydrothermarchaeota
Otu1561	Acidobacteria	Subgroup 21
Otu1486	Latescibacteria	Latescibacteria (kingdom)	Latescibacterales	Latescibacteraceae
Otu116	Firmicutes	Negativicutes	Selenomonadales	Veillonellaceae	Pelosinus
Otu312	Gemmatimonadetes	BD2-11 terrestrial group
Otu751	Proteobacteria	Deltaproteobacteria	Desulfarculales	Desulfarculaceae	Desulfatiglans
Otu247	Chloroflexi	Anaerolineae	Anaerolineales	Anaerolineaceae
Otu1288	Proteobacteria	Gammaproteobacteria	Betaproteobacteriales	Neisseriaceae
Otu3637	Acidobacteria	Aminicenantia	Aminicenantales
Otu79	Bacteroidetes	Bacteroidia
Otu218	Proteobacteria	Alphaproteobacteria	Rhizobiales	Rhizobiaceae	Allorhizobium-Neorhizobium-Pararhizobium-Rhizobium
Otu1019	Latescibacteria	Latescibacteria (kingdom)	Latescibacterales	Latescibacteraceae
Otu712	Armatimonadetes	DG-56
Otu711	Chloroflexi	Dehalococcoidia	GIF3
Otu558	Firmicutes	Bacilli	Bacillales	Bacillaceae	Bacillus
Otu12	Acidobacteria	Aminicenantia	Aminicenantales
Otu171	Firmicutes	Clostridia	Clostridiales	Clostridiaceae 1	Clostridium sensu stricto 9
Otu586	Spirochaetes	Spirochaetia	Spirochaetales	Spirochaetaceae
Otu44	Chloroflexi	Anaerolineae	Anaerolineales	Anaerolineaceae
Otu2509	Proteobacteria	Alphaproteobacteria	Rhodospirillales	Magnetospiraceae
Otu3654	Chloroflexi	Anaerolineae	Thermoflexales	Thermoflexaceae	Thermoflexus
Otu120	Cyanobacteria	Sericytochromatia
Otu80	Bacteroidetes	Bacteroidia	Flavobacteriales	Weeksellaceae
Otu629	Proteobacteria	Deltaproteobacteria	Desulfobacterales	Desulfobacteraceae	SEEP-SRB1
Otu220	Euryarchaeota	Methanobacteria	Methanobacteriales	Unknown Methanobacteriales class 1
Otu839	Proteobacteria	Gammaproteobacteria	Enterobacteriales	Enterobacteriaceae
Otu594	Proteobacteria	Alphaproteobacteria	Rhodovibrionales	Kiloniellaceae
Otu117	Acetothermia	Acetothermiia
Otu122	Proteobacteria	Deltaproteobacteria
Otu178	Acetothermia	Acetothermiia
Otu329	Proteobacteria	Gammaproteobacteria	Betaproteobacteriales	Burkholderiaceae
Otu1833	Acidobacteria	Acidobacteriia	Solibacterales	Solibacteraceae (Subgroup 3)
Otu1326	Firmicutes	Bacilli	Bacillales
Otu6578	Rokubacteria	NC10	Methylomirabilales	Methylomirabilaceae	wb1-A12
Otu933	Chloroflexi	Dehalococcoidia	GIF3
Otu2265	Nanoarchaeaeota	Woesearchaeia
Otu511	Chloroflexi	Anaerolineae	Anaerolineales	Anaerolineaceae
Otu6953	Firmicutes	Bacilli	Bacillales	Planococcaceae
Otu1637	Acidobacteria	Aminicenantia	Aminicenantales
Otu707	Proteobacteria	Deltaproteobacteria	MBNT15
Otu565	Firmicutes	Bacilli	Lactobacillales	Enterococcaceae
Otu2651	Acidobacteria	Blastocatellia (Subgroup 4)	Blastocatellales	Blastocatellaceae	Blastocatella
Otu83	Aerophobetes
Otu223	Nitrospirae	Thermodesulfovibrionia	Thermodesulfovibrionales	Thermodesulfovibrionaceae	Thermodesulfovibrio
Otu9589	Planctomycetes	Planctomycetacia	Pirellulales	Pirellulaceae	Pir4 lineage
Otu560
Otu232
Otu1356	Firmicutes	Clostridia	Clostridiales	Clostridiaceae 1	Clostridium sensu stricto 1
Otu1998	Chloroflexi	Dehalococcoidia	SAR202 clade
Otu2962	Omnitrophicaeota
Otu50	Acidobacteria	Subgroup 21
Otu1551	Acidobacteria	Subgroup 21
Otu177	Hydrothermae
Otu326	Bacteroidetes	Bacteroidia	Flavobacteriales	Weeksellaceae
Otu4729	Proteobacteria	Alphaproteobacteria	Rhodobacterales	Rhodobacteraceae	Paracoccus
Otu563	Bacteroidetes	Bacteroidia	Bacteroidales	Paludibacteraceae	Paludibacter
Otu1320	Marinimicrobia (SAR406 clade)
Otu335	Acidobacteria	Aminicenantia	Aminicenantales
Otu4797	Firmicutes	Clostridia	Clostridiales	Family XI	Anaerococcus
Otu143	Patescibacteria	Parcubacteria	GWB1-42-6
Otu7364	Firmicutes	Bacilli	Bacillales	Bacillaceae	Bacillus
Otu9447	Firmicutes	Bacilli	Bacillales	Bacillaceae	Bacillus
Otu1405	Proteobacteria	Alphaproteobacteria	Rhodobacterales	Rhodobacteraceae
Otu595	Proteobacteria	Deltaproteobacteria	MBNT15
Otu662	Nitrospinae	MT5B39
Otu7064	Proteobacteria	Gammaproteobacteria	Enterobacteriales	Enterobacteriaceae	Tatumella
Otu6818	Proteobacteria	Gammaproteobacteria	Enterobacteriales	Enterobacteriaceae
Otu124	Hadesarchaeaeota
Otu330
Otu1427	BRC1
Otu7158	Firmicutes	Negativicutes	Selenomonadales	Veillonellaceae
Otu221	Proteobacteria	Alphaproteobacteria	Rhizobiales	Xanthobacteraceae
Otu1447	Proteobacteria	Deltaproteobacteria	Desulfarculales	Desulfarculaceae	Desulfatiglans
Otu1389	Proteobacteria	Alphaproteobacteria	Rhizobiales	Rhizobiaceae
Otu1738	Acidobacteria	Aminicenantia	Aminicenantales
Otu3112	Planctomycetes	ODP123
Otu1361	Firmicutes	Negativicutes	Selenomonadales	Veillonellaceae
Otu9454	Firmicutes	Bacilli	Bacillales	Bacillaceae	Bacillus
Otu7431	Planctomycetes	Phycisphaerae	MSBL9	SG8-4
Otu1675	Chloroflexi	Anaerolineae
Otu591	Proteobacteria	Deltaproteobacteria	Desulfarculales	Desulfarculaceae	Desulfatiglans
Otu1450	Proteobacteria	Deltaproteobacteria	Desulfobacterales	Desulfobacteraceae	SEEP-SRB1
Otu6221
Otu7149	Firmicutes	Bacilli	Bacillales	Bacillaceae	Bacillus
Otu9444	Firmicutes	Bacilli
Otu362	Spirochaetes	Spirochaetia	Spirochaetales	Spirochaetaceae
Otu231	Proteobacteria	Gammaproteobacteria	Betaproteobacteriales	Burkholderiaceae
Otu639
Otu596	Chloroflexi	Anaerolineae	Anaerolineales	Anaerolineaceae
Otu68
Otu7067	Proteobacteria	Gammaproteobacteria	Pseudomonadales	Pseudomonadaceae	Pseudomonas
Otu7328	Proteobacteria	Gammaproteobacteria	KI89A clade
Otu10103	Firmicutes	Bacilli	Bacillales	Bacillaceae	Bacillus
Otu9592	Firmicutes	Bacilli	Bacillales	Bacillaceae	Bacillus
Otu9758	Chloroflexi	Dehalococcoidia	GIF9	AB-539-J10
