# Supplementary material for: Taxonomic diversity of microbial communities in sub-seafloor hydrothermal sediments of the active Santorini-Kolumbo volcanic field
Source: Front Microbiol. 2023 Jun 29;14:1188544. doi: 10.3389/fmicb.2023.1188544 (PMC10345502; doi:10.3389/fmicb.2023.1188544)
Supplement: Supplementary file 1 [file Data_Sheet_1.zip › Table S6.XLSX]

## Sheet: top 100
OTU	P13GC-003-005cm	P13GC-Mn-000-005cm	P13GC-015cm	P13GC-030cm	P13GC_036cm	P014	P015	P15_42	P15_51	P15_60	P15_70	P15GC/B	P016B	P17	P017B	P018_10	P018_40	P018_70	P018_90	P018_115	P018_133	P018_160	P018_185	P018_205	P018_230	P018_245	P018_265	P018_280	P019a	P20	P20_10	P20_50	P20_65	P20_80	P20_110	P20_130	P20_150	P20_175	P20_195	P20_220	P20_260	P20_280	P96-2	P69_5	P70a	P70b	P70_15	P70_50	P70_70
Otu5	391	643	102	42	428	93	91	313	304	301	480	8	268	262	156	1509	1129	878	467	1146	1154	1405	1117	1726	1073	2503	2362	683	267	964	439	992	780	722	1398	2959	4242	1239	2036	1945	2288	927	18	0	3	63	76	36	26
Otu1	44	17	39	60	27	2	55	2	9	4	14	0	21	108	56	58	372	290	114	60	116	237	688	455	1373	432	559	1392	9	2322	7	4	4	22	129	8	4	2	4	16	16	20	18	0	4350	2894	2845	928	1033
Otu7	1	462	0	0	0	3	2	0	0	11	2	17	3	2	12	726	1551	1017	233	513	196	487	538	592	936	283	580	793	263	177	895	652	592	357	337	860	632	470	376	273	424	312	4	0	2	32	161	38	14
Otu18	119	189	50	111	182	397	320	918	725	1091	783	132	125	260	260	521	179	109	89	166	243	38	26	22	50	6	15	37	183	122	224	252	370	148	5	8	161	298	456	1	3	4	33	0	0	96	137	25	23
Otu3	2	10	12	21	6	1	17	3	3	3	4	0	20	46	22	29	160	123	54	21	54	123	306	153	536	156	209	476	0	905	1	2	1	10	21	9	1	1	6	15	6	8	5	0	1354	1321	1334	285	357
Otu4	9	6	11	28	10	3	14	2	5	2	5	0	22	37	15	31	169	115	48	26	59	107	320	159	520	131	231	483	3	917	1	2	0	6	29	5	5	5	2	16	9	9	5	0	1232	1364	1441	244	262
Otu21	241	54	24	228	195	447	260	1138	1009	1111	992	42	212	341	30	82	130	54	18	43	70	76	127	55	161	222	222	273	76	519	7	11	18	8	95	87	70	17	23	67	133	304	26	0	0	306	73	40	18
Otu73	0	263	0	0	0	7	22	18	19	92	45	16	0	1	2	366	441	333	168	246	270	253	363	160	261	201	272	164	206	63	400	561	369	363	321	208	581	437	472	294	209	82	4	0	3	9	42	10	3
Otu2	6307	405	46	0	0	722	0	1	1	0	0	13	59	0	0	1	3	0	3	0	3	7	13	2	19	7	18	15	962	1	3	0	0	0	0	5	2	0	0	1	3	4	0	0	10	0	35	12	3
Otu8	0	124	0	0	0	0	0	0	0	0	0	3	0	0	7	326	960	641	174	204	70	313	989	564	443	4	5	42	54	9	776	603	774	868	59	36	5	33	1	15	1	2	0	0	0	4	12	8	0
Otu114	12	73	0	0	6	0	0	0	0	1	2	0	0	35	0	272	275	128	115	349	521	229	246	433	170	353	332	168	45	143	170	275	311	189	156	347	529	313	404	217	296	161	2	0	0	6	14	2	0
Otu25	1	11	0	0	2	0	0	1	0	0	2	0	0	1	0	71	29	46	52	253	137	123	398	412	433	616	440	517	8	132	59	119	168	174	513	493	452	277	341	571	554	458	1	0	2	0	0	0	0
Otu13	1	2	0	0	0	0	0	0	0	0	0	1	0	2	0	3	12	80	121	384	695	293	338	631	55	659	968	463	0	253	0	9	0	0	171	390	303	40	26	460	661	357	2	0	1	0	0	0	0
Otu27	4	91	1	18	29	14	16	63	175	356	64	6	3	1	0	244	300	188	53	106	55	109	303	105	46	16	53	154	133	53	157	159	95	103	57	111	166	530	504	159	45	147	1	0	0	2	9	5	0
Otu12	0	1	0	0	0	0	0	0	0	0	0	0	0	0	0	0	0	0	0	0	2	1	0	0	0	6	0	0	2	0	3	1	0	10	5	23	3	0	0	12	0	2	0	0	12	74	0	0	0
Otu71	16	70	0	1	19	9	20	9	134	36	144	4	24	34	12	247	286	156	35	129	84	104	171	103	106	247	178	94	59	77	148	195	160	251	72	101	297	116	200	90	171	96	0	0	0	0	1	1	0
Otu74	3	41	0	5	0	26	60	29	30	41	44	6	8	6	0	150	97	114	53	398	144	315	215	192	175	231	360	467	30	170	42	108	263	59	67	165	295	121	72	283	202	234	2	0	0	22	29	0	1
Otu10	3	0	0	2	1	0	2	0	0	2	1	2	1	10	2	3	17	10	6	4	2	1	11	12	44	16	21	30	0	63	28	13	14	60	227	119	53	21	26	105	126	134	1	2	123	106	107	38	23
Otu23	84	5	40	302	67	0	0	5	16	5	3	3	62	135	30	1	0	0	0	0	1	1	2	4	0	0	0	6	0	32	0	0	0	2	0	7	0	0	0	1	0	0	2	0	0	52	0	7	0
Otu26	0	70	0	0	0	0	0	0	0	1	1	0	0	0	0	119	436	213	89	128	97	102	172	112	64	68	76	68	20	21	345	353	306	418	152	252	319	267	195	110	163	81	1	0	0	0	36	10	0
Otu43	5	5	0	0	0	0	0	0	15	0	0	0	0	4	0	115	151	190	127	223	189	155	159	207	77	78	159	268	7	77	57	173	224	130	143	329	342	311	307	174	227	103	0	0	0	0	0	0	0
Otu36	2	9	1	1	1	1	4	2	5	17	3	0	0	3	3	219	56	102	102	238	243	92	192	265	202	187	178	219	7	182	28	79	162	65	155	141	261	223	249	244	97	235	0	0	0	0	0	0	0
Otu15	1	3	2	4	1	0	1	0	3	0	0	0	2	3	2	4	14	18	1	6	6	6	48	13	40	30	10	57	0	104	4	3	1	3	14	7	5	6	2	0	4	2	0	0	192	237	405	64	41
Otu6	1	0	5	10	3	0	5	0	1	2	1	0	6	11	2	17	42	35	9	2	13	23	98	49	124	56	53	237	1	254	0	1	2	0	5	6	0	0	0	9	1	15	1	0	478	403	507	119	160
Otu92	19	24	3	19	17	19	6	62	106	106	33	3	7	106	14	124	155	130	72	105	65	68	132	114	113	242	118	77	44	79	48	99	98	101	76	145	253	119	139	71	81	42	0	0	0	10	0	5	0
Otu98	0	32	0	0	0	0	0	0	1	0	0	0	0	1	0	89	92	91	43	86	81	92	139	107	75	66	138	91	13	113	80	97	86	114	131	173	196	84	89	177	215	203	2	0	0	5	2	0	0
Otu55	0	20	0	0	0	0	0	0	1	2	0	0	0	0	3	243	142	108	85	284	94	22	22	28	6	254	88	47	13	17	134	173	250	96	19	110	214	322	304	26	25	11	0	0	0	0	0	0	0
Otu42	0	0	2	0	0	0	0	0	0	0	0	0	0	0	0	0	0	0	0	0	0	0	0	0	0	0	0	0	0	0	0	0	0	1	0	0	0	0	0	1	0	0	0	0	0	0	0	0	0
Otu34	2	1	3	2	2	0	1	0	0	0	1	1	1	10	2	4	18	25	4	3	5	9	29	13	75	12	28	82	0	65	12	12	5	13	24	39	11	4	5	18	18	38	1	1	206	213	198	30	54
Otu47	0	69	2	4	5	15	24	7	12	30	21	5	0	3	10	88	140	104	60	119	46	91	137	115	95	145	123	153	61	65	87	78	78	65	224	183	259	81	173	85	59	75	2	0	0	2	5	0	3
Otu16	0	8	0	0	0	0	0	0	0	0	0	0	0	0	0	37	55	19	11	10	5	22	29	45	19	0	3	21	8	6	31	21	54	17	62	16	11	80	10	17	6	30	0	0	0	32	4	0	0
Otu3774	80	33	21	16	116	16	28	48	52	87	100	0	59	55	24	31	52	23	10	39	37	11	15	17	10	22	15	0	32	34	8	28	18	6	9	9	59	33	34	3	6	7	3	0	0	4	0	4	1
Otu14	0	5	0	0	0	0	0	0	0	0	1	0	0	0	0	1	14	72	32	32	94	105	91	28	0	879	679	594	5	18	1	19	15	26	32	78	53	52	26	81	54	27	0	0	0	0	0	0	0
Otu62	0	67	0	0	0	1	0	0	0	2	0	0	0	2	0	97	144	99	51	62	27	53	71	53	55	108	80	99	59	55	105	123	128	86	99	117	194	50	169	71	132	217	0	0	0	2	22	4	2
Otu156	19	5	18	204	70	49	25	258	298	276	192	0	45	49	10	27	55	14	4	6	4	11	13	29	7	7	13	11	2	69	0	2	6	0	0	2	10	9	27	0	2	0	1	0	4	48	115	26	11
Otu41	0	4	0	0	0	0	0	0	0	1	1	5	0	2	0	0	0	0	0	0	0	105	31	11	90	239	348	310	7	166	0	0	0	0	152	271	230	0	0	295	295	216	1	0	1	0	0	0	0
Otu99	3	26	17	22	14	13	30	47	69	78	58	19	23	52	41	92	53	40	36	98	67	52	73	84	49	117	134	59	17	60	43	74	122	68	34	73	183	60	214	77	62	103	3	0	0	8	24	2	1
Otu28	5	67	49	20	55	8	4	55	27	232	65	18	43	43	26	140	183	165	34	200	45	72	98	116	2	6	10	2	64	8	6	12	10	35	2	0	17	63	275	0	0	0	1	0	0	27	19	2	0
Otu22	0	463	0	0	0	42	47	38	41	72	42	7	0	0	0	271	706	196	54	1	13	10	25	9	41	15	30	37	135	6	10	1	1	0	0	8	0	0	0	1	3	4	0	0	0	23	114	31	8
Otu53	0	12	0	0	0	0	0	1	0	3	1	0	0	1	0	194	11	27	37	212	87	102	52	165	24	180	94	42	17	173	1	15	22	8	125	158	269	60	67	127	47	45	0	0	0	0	4	0	0
Otu37	0	25	0	0	0	0	0	0	0	2	0	0	0	0	0	306	70	30	24	73	38	47	44	76	90	47	29	7	31	2	80	134	376	94	1	25	238	120	99	11	27	24	0	0	0	1	17	1	0
Otu19	0	2	0	0	0	0	0	1	0	0	3	0	14	7	11	0	0	7	0	0	0	0	2	3	3	0	5	0	5	0	0	0	2	1	1	4	1	0	0	0	0	5	1	0	0	0	0	0	0
Otu33	2	0	0	3	0	0	0	0	0	0	0	0	0	0	0	0	0	0	0	0	0	0	0	0	0	0	0	0	0	0	0	0	0	0	0	0	0	0	0	0	0	0	0	0	0	0	0	0	0
Otu454	31	25	34	120	108	28	38	68	97	120	49	15	53	87	33	12	12	7	2	9	5	8	7	15	1	5	7	12	8	49	4	7	6	6	2	1	8	1	10	0	2	6	8	0	0	10	12	0	1
Otu115	0	1	0	4	1	0	0	0	0	0	0	0	0	5	0	6	16	3	0	2	2	6	22	9	27	4	9	29	0	31	28	13	6	26	80	48	10	6	6	35	29	54	1	0	54	51	47	7	10
Otu137	0	82	0	0	0	2	0	4	0	3	1	3	0	0	0	82	185	64	19	5	6	30	44	13	20	47	23	61	113	2	242	119	32	82	109	108	70	71	42	64	56	42	0	0	0	0	17	0	0
Otu44	0	0	0	12	7	0	5	0	2	6	0	3	1	11	0	0	0	0	0	0	0	0	0	0	0	0	0	0	6	0	0	0	0	0	0	0	0	0	2	0	0	0	2	0	0	1	2	0	0
Otu244	27	98	52	112	36	6	2	16	6	26	5	17	74	189	128	1	3	0	0	0	0	3	12	1	13	3	11	2	5	8	3	0	0	1	0	2	3	0	0	0	3	6	52	30	0	27	61	0	5
Otu31	0	0	0	0	0	0	2	0	0	0	0	0	0	0	0	0	0	0	0	0	2	0	0	0	0	0	2	0	0	0	0	0	0	0	2	2	0	0	0	0	0	0	0	0	0	0	0	0	0
Otu85	45	22	45	88	273	3	3	19	32	50	18	5	56	130	118	1	0	0	0	0	0	0	16	3	0	0	0	0	6	23	0	0	0	0	0	3	2	0	0	0	0	0	1	0	0	55	0	4	0
Otu76	4	1	7	66	64	1	10	38	75	31	98	0	17	38	44	58	3	3	22	70	131	0	9	36	1	19	13	0	6	12	4	19	19	11	3	0	0	244	73	2	2	0	1	0	0	6	5	0	0
Otu6768	5	44	3	6	7	18	8	33	27	27	22	21	2	0	1	33	40	15	21	21	6	50	67	50	37	3	21	75	39	34	32	35	75	62	98	131	25	37	5	104	84	131	0	0	0	10	8	2	0
Otu110	1	70	0	0	0	16	6	1	0	31	4	7	1	0	0	160	101	68	6	59	17	70	32	62	30	18	5	12	82	32	106	67	115	69	9	86	37	8	40	29	16	31	0	0	0	0	2	2	4
Otu64	10	79	29	1	4	28	4	26	4	116	1	279	48	45	68	0	5	2	2	0	0	0	5	0	2	2	1	0	44	9	2	0	0	1	0	0	0	0	0	0	0	2	270	95	0	16	11	3	6
Otu17	0	7	0	0	0	0	0	0	0	0	0	0	0	0	0	6	13	44	41	214	54	76	37	123	31	380	380	170	10	5	0	6	8	5	5	17	30	17	13	10	11	2	0	0	0	0	0	0	0
Otu59	0	0	0	0	0	0	0	0	0	0	0	0	0	0	0	19	4	8	28	198	73	60	52	154	37	101	137	37	0	43	1	10	38	6	25	77	178	81	95	51	119	77	0	0	0	0	0	0	0
Otu131	0	121	15	16	0	13	0	24	3	108	2	39	41	1	1	0	2	1	1	0	2	0	8	1	8	3	3	16	3	12	0	0	1	0	0	3	0	0	0	3	1	0	33	0	0	0	28	4	3
Otu84	2	30	0	0	2	1	1	3	2	0	4	0	0	1	0	76	6	8	9	43	16	29	14	35	10	74	33	10	34	23	17	27	31	16	16	30	218	14	49	15	51	6	0	0	0	0	0	2	1
Otu127	0	19	0	0	1	22	2	16	45	36	19	6	6	4	0	91	25	25	31	110	50	54	52	75	72	41	55	50	17	18	25	60	57	28	35	50	79	59	120	18	48	0	0	0	0	0	0	0	0
Otu4141	0	5	0	0	0	0	0	0	1	0	3	0	1	1	0	0	14	17	5	29	35	37	58	79	132	124	149	168	6	91	1	2	1	0	73	111	72	19	16	108	113	191	0	0	0	0	0	0	0
Otu147	0	13	0	0	0	0	0	0	2	0	0	0	0	0	1	130	19	60	29	18	41	21	20	12	20	46	28	12	10	11	28	76	111	43	18	32	138	130	170	24	30	4	0	0	0	0	0	0	0
Otu95	22	1	11	37	121	14	5	5	38	31	26	0	23	76	39	0	1	0	0	0	0	0	3	0	1	1	0	4	0	10	0	0	0	0	0	0	0	4	0	0	0	0	0	0	0	7	0	0	0
Otu192	10	58	7	37	39	3	3	21	23	54	9	5	4	6	7	144	56	26	24	83	30	37	40	35	25	43	63	30	104	72	29	38	53	36	55	49	23	54	40	35	22	27	0	0	8	6	3	0	1
Otu82	0	0	0	4	0	0	0	0	0	0	0	0	0	0	2	0	0	0	0	0	0	0	0	0	0	0	0	0	0	0	0	0	0	0	0	0	0	0	0	0	0	0	0	0	0	2	0	0	0
Otu1165	80	19	23	81	139	13	36	32	36	39	33	1	45	125	73	3	8	4	0	0	0	2	2	0	5	5	4	2	3	12	0	0	0	0	2	8	0	6	1	2	0	0	1	0	0	17	4	1	2
Otu157	0	15	0	0	0	0	0	0	2	1	0	0	0	4	1	36	41	23	14	39	40	46	76	71	42	128	62	86	6	26	27	42	46	23	41	56	125	41	69	86	90	115	0	0	0	0	0	4	0
Otu175	25	5	5	17	29	3	3	3	8	4	13	0	6	11	35	0	0	0	0	0	2	0	0	3	0	0	0	0	0	1	0	2	0	1	1	0	1	0	0	0	5	2	0	0	0	10	0	0	0
Otu56	0	40	4	14	4	2	16	3	11	25	13	7	6	16	2	18	28	35	4	6	33	47	85	29	15	20	112	71	15	29	9	20	7	18	192	99	43	37	40	43	31	187	8	0	0	5	3	1	0
Otu8900	23	12	11	64	64	29	38	24	32	32	24	23	24	53	24	19	15	2	3	16	6	8	10	4	8	1	5	3	8	19	1	0	1	0	2	2	1	0	1	1	1	2	16	0	0	32	16	4	0
Otu169	10	52	8	21	31	38	14	19	26	102	29	61	7	16	10	60	42	29	8	31	15	16	35	21	38	36	36	7	27	4	30	25	35	17	9	41	79	21	119	16	33	14	31	0	0	17	4	1	0
Otu46	0	77	0	0	0	0	0	0	0	0	0	1	0	0	0	100	265	91	7	0	1	7	36	5	67	22	27	38	49	17	304	68	24	35	35	18	10	12	19	11	7	0	0	0	1	0	12	0	1
Otu105	0	2	0	0	0	0	0	0	0	0	0	0	0	1	0	5	14	8	2	6	18	13	78	29	106	31	46	61	0	29	8	6	10	12	77	44	11	6	8	37	48	56	1	0	14	66	306	37	22
Otu150	0	3	0	0	0	0	0	0	0	0	1	0	0	0	0	52	8	13	24	30	59	81	40	55	40	40	108	38	0	68	2	52	58	23	45	139	121	69	32	61	88	44	0	0	0	0	0	0	0
Otu86	111	1	42	90	42	0	13	0	4	1	25	1	27	229	147	2	0	0	0	0	0	0	0	0	0	0	0	0	0	7	0	0	0	0	0	0	0	0	0	0	0	0	0	0	0	6	0	0	0
Otu139	0	7	0	0	0	0	0	0	1	1	1	0	0	0	0	5	9	13	8	19	6	41	63	8	36	16	60	150	14	56	3	7	16	2	99	68	36	17	18	228	187	207	0	0	0	0	0	0	0
Otu140	0	2	0	2	0	0	0	0	0	0	0	0	1	1	0	2	8	3	0	3	0	1	7	2	19	8	15	15	0	36	6	2	5	7	48	42	8	5	14	36	36	21	0	0	58	29	39	10	4
Otu11	0	0	0	0	0	0	0	0	0	0	0	0	0	0	0	0	0	0	0	0	0	0	0	0	0	0	0	0	0	0	0	0	0	0	0	0	0	0	0	0	0	0	0	0	0	1354	0	0	0
Otu135	4	7	11	71	24	1	0	3	17	16	4	0	11	19	17	0	0	0	0	0	0	0	0	0	0	0	0	0	0	25	0	0	0	0	3	0	0	0	0	0	0	4	0	0	0	15	0	0	0
Otu61	4	21	61	32	2	11	0	30	9	70	1	34	40	39	41	0	0	0	0	1	0	0	5	0	0	1	2	4	0	13	0	0	0	0	0	1	0	0	0	0	0	2	24	3	0	0	10	0	0
Otu224	8	21	41	55	7	5	0	8	1	25	0	3	15	49	82	0	2	1	0	1	0	0	3	0	3	1	0	0	3	2	1	0	0	0	0	0	0	0	0	0	0	2	13	0	0	8	4	0	3
Otu202	0	0	0	86	17	0	0	0	0	1	0	1	0	19	2	0	0	0	0	0	0	1	0	0	0	0	0	0	0	9	0	0	0	0	0	1	0	0	0	0	0	0	0	0	0	28	0	0	0
Otu200	0	3	0	0	0	0	0	0	0	0	0	0	0	0	0	15	2	7	7	84	136	40	20	102	27	144	115	32	0	44	0	21	45	6	5	24	103	59	63	44	89	52	0	0	0	3	0	0	0
Otu83	0	0	0	0	0	0	0	0	0	0	0	0	0	0	0	0	0	0	0	0	0	0	0	0	0	0	0	0	0	0	0	0	0	3	6	0	6	0	1	4	0	0	0	0	0	188	0	0	0
Otu216	1	2	0	0	0	0	0	0	0	0	0	0	0	0	1	0	7	3	4	1	2	3	1	5	7	6	7	15	0	18	4	9	3	10	62	47	5	6	7	16	17	25	0	1	66	45	49	9	3
Otu107	40	17	11	83	33	1	2	0	1	0	0	1	25	59	14	0	0	0	0	0	0	0	0	1	18	0	0	0	0	5	0	0	0	0	0	2	0	0	0	0	0	0	0	0	0	10	0	0	0
Otu173	13	15	24	47	31	42	19	79	76	85	63	31	23	111	46	0	11	23	1	3	0	3	6	5	0	7	9	9	18	15	0	1	0	0	0	7	0	6	0	0	1	0	8	0	0	7	10	0	0
Otu141	0	0	0	2	0	0	1	0	1	0	0	0	0	1	1	0	3	6	1	0	0	1	4	6	18	2	5	11	0	24	9	6	4	12	78	37	4	7	9	25	27	45	0	0	60	42	37	6	5
Otu970	0	11	0	0	0	0	0	0	0	0	1	0	0	0	0	36	27	42	28	37	23	43	103	18	70	34	45	82	13	36	26	64	54	37	63	44	78	28	38	54	28	62	0	0	0	0	0	2	0
Otu91	0	29	0	0	3	0	0	0	10	1	0	1	0	0	0	91	54	86	9	66	51	71	88	135	19	94	41	73	15	41	12	9	10	7	8	21	2	46	14	32	14	0	1	0	1	0	10	0	0
Otu93	0	0	0	0	0	0	0	0	0	0	1	0	0	0	0	0	0	0	2	15	149	23	48	165	37	90	131	76	0	140	0	0	0	0	8	54	15	16	8	56	97	82	0	0	0	0	0	0	0
Otu81	0	0	0	1	0	0	0	0	0	0	0	0	0	0	0	0	0	0	0	0	0	0	0	0	0	0	0	0	0	0	0	0	0	0	0	0	0	0	0	0	0	0	0	0	0	0	0	0	0
Otu162	0	2	0	0	0	0	0	0	0	1	4	1	0	0	0	9	14	33	9	44	41	85	54	115	35	51	259	207	2	25	1	4	24	4	15	45	17	3	6	22	23	8	0	0	0	0	0	0	0
Otu20	23	4	29	45	23	0	0	0	1	0	0	0	28	206	275	0	0	0	0	0	0	0	0	0	0	0	0	0	0	3	0	0	0	0	0	0	0	0	2	0	0	2	0	0	0	3	0	0	0
Otu94	0	0	0	0	0	0	0	0	0	0	0	1	0	0	1	0	3	9	5	50	153	44	80	32	86	78	133	228	0	15	0	0	2	0	12	43	11	5	3	65	45	45	0	0	0	0	0	0	0
Otu184	99	3	13	30	141	2	2	11	6	10	18	0	28	143	62	0	2	0	0	0	0	0	0	0	6	0	0	6	0	15	0	0	0	0	0	4	0	0	0	2	3	0	0	0	0	13	21	0	0
Otu88	0	12	0	0	0	0	0	0	0	0	0	0	0	0	0	122	24	20	5	97	25	7	41	20	71	14	2	8	9	7	187	18	34	27	7	18	159	100	16	7	3	9	0	0	0	0	0	0	0
Otu320	32	51	49	24	7	28	29	81	36	83	42	63	15	54	38	0	5	1	3	0	0	1	12	0	5	6	5	6	9	4	0	0	1	0	0	0	0	0	0	0	1	3	83	67	0	10	22	4	4
Otu248	16	3	7	4	5	0	24	32	36	32	98	0	50	54	55	10	53	74	14	17	3	17	52	9	43	25	48	87	0	6	0	0	4	0	26	19	44	2	7	22	12	21	0	0	0	12	0	2	0
Otu29	11	23	87	388	1	2	1	47	20	51	40	7	81	80	16	0	2	0	0	0	1	1	4	4	6	1	0	0	0	37	1	0	0	0	1	6	0	0	0	6	1	0	4	0	0	62	7	9	0
Otu468	43	13	4	87	32	27	34	97	148	132	69	1	14	21	13	17	20	6	5	8	1	6	7	14	2	12	25	19	21	23	1	3	2	4	6	1	9	5	6	0	0	3	3	0	0	4	21	1	10
[truncated: 36 more columns]
